# Supplementary material for: Impact of managerial overconfidence on abnormal audit fee: From the perspective of balance mechanism of shareholders
Source: PLoS One. 2020 Sep 10;15(9):e0238450. doi: 10.1371/journal.pone.0238450 (PMC7482931; doi:10.1371/journal.pone.0238450)
Supplement: S1 Table — (XLS) [file pone.0238450.s001.xls]

## Sheet: Sheet1
Codes of the sample firms on the Shanghai Stock Exchange and Shenzhen Stock Exchange	Year to which the data belongs	AAF	OVERC	EQUITY	SIZE	INV	REC	ROA	LEV	BIG4	LOSS	PRENU	EMP	ID	BS	OP	Salary	Sex	Degree	Position	Age	IND(= 1 if If the sample belongs to the manufacturing industry,= 0 otherwise)	FEE
000002	2018	-0.679907	1	1.44101	28.0554	0.49085	0.00103768	0.03658	0.845856	1	0	0	322.955	0.363636	1.09861	0	1	1	1	0	1	0	16.4546
000002	2017	-0.578863	1	1.33296	27.784	0.513227	0.00122945	0.037283	0.839813	1	0	0	278.762	0.363636	1.09861	0	1	1	1	1	0	0	16.4546
000002	2016	-0.670199	0	2.76581	27.4455	0.562629	0.00249828	0.039322	0.805367	1	0	0	241.413	0.363636	1.09861	0	1	1	1	0	0	0	16.1669
000002	2015	-0.53028	0	2.63545	27.1388	0.6022	0.0041071	0.046351	0.777015	1	0	0	205.657	0.363636	1.09861	0	1	1	1	0	0	0	16.1669
000002	2014	-0.433715	0	1.54128	26.9546	0.624943	0.00372549	0.039059	0.772046	1	0	0	201.611	0.363636	1.09861	0	0	1	1	0	1	0	16.1669
000004	2018	0.270877	1	1.17247	19.6768	0	0.0776483	-0.069716	0.477966	0	1	1	14.4914	0.333333	1.09861	0	1	0	1	1	1	1	13.039
000004	2017	0.969872	1	0.97704	19.4096	0.0551913	0.035175	0.023925	0.315247	0	0	0	13.1149	0.333333	1.09861	1	1	0	1	1	1	1	13.039
000004	2016	1.25997	1	0.896475	19.2259	0.0307956	0.00762667	0.127625	0.203456	0	0	0	13.3791	0.333333	1.09861	0	1	0	1	1	1	1	13.1616
000004	2015	0.930196	1	0.822107	19.8037	0.626015	0.00433065	0.018609	0.590402	0	0	0	14.4222	0.333333	1.09861	0	1	0	1	1	1	1	12.948
000004	2014	1.00393	0	0.370077	19.6394	0.573807	0.00810586	0.053838	0.534754	0	0	0	14.8324	0.333333	1.09861	0	1	0	1	0	1	1	12.948
000005	2018	0.257642	0	0.701404	21.8616	0.153449	0.0960653	0.051959	0.49404	0	0	1	27.2947	0.357143	1.38629	1	0	1	1	0	0	0	14.0779
000005	2017	0.26054	0	0.840584	21.7921	0.142898	0.0662989	0.008433	0.517747	0	0	1	26.5518	0.333333	1.60944	1	0	1	1	0	0	0	14.0779
000005	2016	0.380536	0	0.840317	21.6504	0.16539	0.0640256	0.049547	0.463708	0	0	1	24.8596	0.333333	1.60944	1	0	1	1	0	0	0	14.0779
000005	2015	0.244923	0	0.744066	21.509	0.140226	0.0337635	-0.030349	0.44704	0	1	1	23.1301	0.333333	1.09861	1	0	1	1	0	0	0	14.0779
000005	2014	-0.0350748	0	0.333408	21.0356	0.0112574	0.00134327	0.033784	0.509964	0	0	1	20.5183	0.333333	1.09861	1	0	1	1	0	0	0	13.3047
000007	2018	0.374653	0	0.983616	19.7706	0.000272175	0	-0.473693	0.496443	0	1	1	9.16515	0.333333	1.09861	1	1	0	1	0	1	0	13.4298
000007	2017	0.965128	0	2.57988	19.9083	0.000269655	0	0.001661	0.118029	0	0	0	10.0995	0.333333	1.09861	1	1	0	1	0	1	0	13.4298
000007	2016	1.04198	0	2.36441	20.0584	0.0290209	0.00424419	0.164	0.149962	0	0	0	12.4499	0.333333	1.09861	0	1	0	1	0	1	0	13.4298
000007	2015	0.518896	0	1.5937	19.9901	0.0321198	0.0645956	0.0228	0.223847	0	0	1	11	0.375	1.09861	0	1	0	1	0	1	0	13.3847
000007	2014	0.454508	0	2.56239	20.339	0.0255276	0.0836087	-0.049883	0.474294	0	1	0	24.6171	0.5	1.09861	1	0	1	1	0	1	0	13.2177
000008	2018	-0.252862	1	1.65965	23.0714	0.0661918	0.294764	0.032338	0.29251	0	0	0	51.2933	0.333333	1.09861	0	1	1	1	0	1	1	14.1871
000008	2017	-0.311319	1	2.49428	23.0915	0.065573	0.233441	0.094283	0.326949	0	0	0	49.163	0.428571	1.09861	0	1	1	1	0	1	1	14.0779
000008	2016	-0.322801	0	2.2452	22.8265	0.0712086	0.203377	0.09006	0.246583	0	0	0	43.6234	0.428571	1.09861	0	0	1	1	0	1	1	13.9108
000008	2015	-0.0467457	0	1.11626	22.0012	0.0860658	0.206999	0.089088	0.189809	0	0	0	51.1566	0.428571	1.09861	0	0	1	1	0	0	1	13.7102
000008	2014	0.593148	0	0.293621	20.3288	0.0128945	0.00878347	0.011942	0.112276	0	0	0	36.0416	0.428571	1.09861	0	0	1	1	0	0	0	13.3047
000009	2018	-0.148026	0	1.29171	24.1194	0.320261	0.0956461	0.023352	0.649896	0	0	0	116.705	0.333333	1.09861	0	0	1	1	1	0	0	14.5087
000009	2017	-0.356967	1	0.832249	24.0231	0.333569	0.0761605	0.013266	0.633121	0	0	0	104.614	0.333333	1.09861	0	1	1	1	1	0	0	14.2855
000009	2016	-0.188677	0	0.79817	23.797	0.360225	0.0660966	0.021113	0.623791	0	0	0	94.2709	0.333333	1.09861	0	0	1	1	1	0	0	14.2855
000009	2015	-0.0621354	0	0.9623	23.6199	0.342964	0.0550528	0.058826	0.638202	0	0	0	90.5649	0.428571	1.09861	0	0	1	1	1	0	0	14.2855
000009	2014	-0.0187614	0	0.95751	23.4128	0.416864	0.0525196	0.033352	0.628934	0	0	0	86.3539	0.428571	1.09861	0	0	1	1	1	0	0	14.221
000011	2018	-0.0546509	0	0.0264217	22.4846	0.203045	0.0110359	0.105705	0.425931	0	0	0	74.1889	0.333333	1.60944	0	0	1	1	0	0	0	13.653
000011	2017	0.0440805	0	0.223096	22.4084	0.343141	0.0085796	0.103416	0.458117	0	0	0	72.0833	0.375	1.60944	0	1	1	1	0	0	0	13.6877
000011	2016	-0.164672	0	0.225166	22.6185	0.388566	0.00474339	0.06432	0.637636	0	0	0	52.7257	0.333333	1.60944	0	1	1	1	0	0	0	13.5278
000011	2015	0.0365598	0	0.206026	22.2003	0.563122	0.00885257	0.037957	0.520347	0	0	0	53.0943	0.333333	1.60944	0	0	1	1	0	0	0	13.5278
000011	2014	0.136101	0	0.205177	22.0799	0.598326	0.00684604	0.107651	0.465632	0	0	0	56.2761	0.333333	1.60944	0	0	1	1	0	0	0	13.5278
000014	2018	0.307731	0	0.153155	21.3742	0.785658	5.97962e-05	0.089694	0.504366	0	0	0	12.1655	0.333333	1.09861	0	0	1	1	0	0	0	13.1993
000014	2017	0.325938	0	0.3484	21.1474	0.728515	0.000399608	0.00646	0.476437	0	0	0	12.49	0.333333	1.09861	0	0	1	1	0	0	0	13.1993
000014	2016	0.28251	0	0.606109	21.3512	0.740777	0.000566427	0.014397	0.575952	0	0	0	12.7279	0.333333	1.09861	0	0	1	1	0	0	0	13.1993
000014	2015	0.236574	0	0.54339	21.4982	0.834166	0.00214034	0.024238	0.643892	0	0	0	13.6382	0.333333	1.09861	0	0	1	1	0	0	0	13.1993
000014	2014	0.215582	0	0.198137	21.5283	0.783595	0.00213151	0.030408	0.676601	0	0	0	14.7309	0.333333	1.09861	0	0	1	1	0	0	0	13.1993
000016	2018	-0.0113252	1	0.859587	24.2193	0.166366	0.135154	0.02365	0.713465	0	0	0	137.713	0.428571	1.09861	0	1	1	1	0	1	1	14.7492
000016	2017	-0.0388394	1	0.912846	23.8828	0.199092	0.146149	0.249343	0.652011	0	0	0	133.499	0.428571	1.09861	0	1	1	1	0	1	1	14.4033
000016	2016	-0.0255756	1	0.863178	23.5707	0.248645	0.133848	0.005854	0.807546	0	0	0	131.871	0.428571	1.09861	0	1	1	1	1	1	1	14.2855
000016	2015	-0.160513	1	0.837601	23.38	0.202277	0.143773	-0.082234	0.784184	0	1	0	136.165	0.6	1.09861	0	0	1	1	1	1	1	14.2855
000016	2014	-0.209238	0	0.702131	23.5434	0.232693	0.134647	0.003722	0.743884	0	0	0	137.026	0.428571	1.09861	0	0	1	1	0	1	1	14.152
000018	2018	0.604175	1	0.575752	22.9854	0.074716	0.437613	-0.161698	0.972347	0	1	0	28.6531	0.333333	1.09861	1	1	1	1	0	1	0	14.9787
000018	2017	0.401742	0	0.664041	23.1801	0.0477243	0.489094	0.039081	0.806291	0	0	0	53.619	0.333333	1.09861	0	1	1	1	0	0	0	14.7318
000018	2016	0.170035	1	0.635891	22.801	0.0416851	0.466452	0.078658	0.770794	0	0	0	49.3964	0.333333	1.09861	0	1	1	1	1	1	0	14.221
000018	2015	0.0505083	1	0.980383	22.1139	0.0418507	0.585645	0.107069	0.681256	0	0	1	41	0.333333	1.09861	0	1	1	1	1	1	1	14.221
000018	2014	0.762897	1	1.24647	19.0327	0	0	0.024159	0.297661	0	0	1	4.58258	0.333333	1.09861	1	1	1	1	1	0	1	13.017
000019	2018	-0.111158	1	0.150817	22.5903	0.434661	0.0732185	0.051835	0.329474	0	0	0	33.1059	0.333333	1.09861	0	1	1	1	0	1	1	13.8055
000019	2017	0.261487	1	0.978285	20.7913	0.145094	0.072117	-0.054473	0.100181	0	1	0	26.2298	0.333333	1.09861	0	1	1	1	0	1	1	13.5008
000019	2016	0.480321	1	0.999233	20.8875	0.119598	0.0531019	0.080523	0.109292	0	0	0	27.7308	0.333333	1.09861	0	1	1	1	0	1	1	13.5008
000019	2015	0.261375	0	1.25266	20.782	0.165798	0.0716181	-0.038789	0.0974302	0	1	0	29.0517	0.333333	1.09861	0	0	1	1	0	1	1	13.473
000019	2014	0.333763	0	1.62145	20.867	0.112628	0.0893356	0.012384	0.139418	0	0	0	28.5307	0.333333	1.09861	0	0	1	1	0	1	1	13.4298
000020	2018	0.581901	1	0.368483	20.2405	0.10205	0.189272	0.005285	0.475007	0	0	0	31.8748	0.5	1.09861	0	1	1	1	1	0	1	13.1224
000020	2017	0.516449	1	0.35975	20.2609	0.0958885	0.236273	0.001544	0.490804	0	0	0	31.5119	0.5	1.09861	0	1	1	1	1	0	1	13.1224
000020	2016	0.358769	1	0.351039	20.2652	0.0741568	0.221049	0.006107	0.494528	0	0	1	30.6757	0.5	1.09861	0	1	1	1	1	0	1	13.3375
000020	2015	0.385509	1	0.332918	20.8674	0.0234912	0.0952095	-0.003625	0.72819	0	1	0	28.6531	0.428571	1.09861	1	1	1	1	1	0	1	13.3375
000020	2014	0.53952	1	0.303015	20.874	0.026558	0.09669	0.008117	0.758028	0	0	0	32.5423	0.428571	1.09861	0	1	1	1	1	0	1	13.3375
000021	2018	-0.00022453	0	0.251939	23.4666	0.141284	0.0992123	0.035183	0.589001	0	0	0	148.236	0.333333	1.09861	0	1	1	1	0	0	1	14.3223
000021	2017	0.129237	0	0.249803	23.5326	0.0992859	0.0979516	0.040534	0.642835	0	0	0	156.927	0.333333	1.09861	0	1	1	1	0	0	1	14.4943
000021	2016	0.227096	0	0.25046	23.1843	0.087043	0.191347	0.017175	0.547908	0	0	0	191.799	0.333333	1.09861	0	1	1	1	0	0	1	14.4382
000021	2015	0.155142	0	0.283569	23.3861	0.0580045	0.113205	0.012551	0.636919	0	0	0	143.094	0.333333	1.60944	0	1	1	1	0	0	1	14.4796
000021	2014	-0.0747395	0	0.282793	23.394	0.0481939	0.153276	0.011396	0.649905	0	0	0	132.31	0.333333	1.60944	0	1	1	1	0	0	1	14.2945
000023	2018	0.331434	0	2.11437	21.565	0.225986	0.386514	0.016449	0.781529	0	0	0	32.9848	0.375	1.38629	0	1	1	1	0	0	1	13.6048
000023	2017	0.412052	0	2.44187	21.3919	0.256464	0.366779	0.016556	0.754666	0	0	0	33.5112	0.375	1.60944	0	0	1	1	0	1	1	13.6048
000023	2016	0.532056	1	2.63285	21.138	0.260363	0.424338	0.010279	0.699066	0	0	0	34.1906	0.333333	1.60944	0	1	1	1	0	1	1	13.6048
000023	2015	0.508215	0	2.03973	21.1717	0.305417	0.441236	0.017523	0.714821	0	0	0	35.1141	0.333333	1.60944	0	0	1	1	0	1	1	13.6048
000023	2014	0.536224	0	0.747877	21.1112	0.289001	0.414981	0.010689	0.711966	0	0	0	35.242	0.333333	1.60944	0	0	1	1	0	1	1	13.6048
000026	2018	0.314423	0	0.413566	22.0041	0.495127	0.102938	0.051211	0.286011	0	0	0	71.8471	0.333333	1.09861	0	0	1	1	0	0	0	13.8155
000026	2017	0.29899	0	0.32092	21.9986	0.508557	0.0911379	0.037606	0.310582	0	0	0	73.2257	0.333333	1.09861	0	0	1	1	0	0	0	13.8155
000026	2016	0.247414	0	0.248112	22.1108	0.498664	0.076574	0.026752	0.406989	0	0	0	72.7393	0.333333	1.09861	0	0	1	1	0	0	0	13.7642
000026	2015	0.22385	1	0.10067	22.1694	0.492784	0.0717564	0.03088	0.457733	0	0	0	74.5788	0.333333	1.09861	0	1	1	1	0	1	0	13.7642
000026	2014	0.371175	0	0.144471	22.0201	0.583357	0.0960355	0.040492	0.552603	0	0	0	74.458	0.333333	1.09861	0	0	1	1	0	1	0	13.7642
000028	2018	0.039481	0	0.204708	24.0882	0.151721	0.322736	0.052597	0.519335	1	0	0	157.547	0.333333	1.09861	0	1	1	1	0	0	0	15.2395
000028	2017	0.108418	1	0.203365	23.8298	0.169259	0.339668	0.052988	0.55569	1	0	0	149.933	0.428571	1.09861	0	1	1	1	0	1	0	15.1702
000028	2016	-0.029547	1	0.228785	23.7826	0.190003	0.359138	0.06159	0.581754	1	0	0	145.575	0.375	1.09861	0	1	1	1	0	1	0	14.9683
000028	2015	-0.0755558	0	0.285693	23.3049	0.19164	0.465552	0.060455	0.578883	1	0	0	65.6506	0.333333	1.09861	0	1	1	1	0	0	0	14.771
000028	2014	-0.173255	0	0.242564	23.275	0.181023	0.547069	0.056085	0.621854	1	0	0	67.7791	0.333333	1.09861	0	0	1	1	0	0	0	14.691
000031	2018	-0.604878	0	0.162068	25.236	0.469827	0.00274501	0.024015	0.849079	0	0	0	65.0999	0.333333	1.09861	0	1	1	1	0	0	0	14.6102
000031	2017	-0.626735	0	0.160774	25.0507	0.457162	0.00236779	0.025321	0.844959	0	0	0	57.5065	0.333333	1.09861	0	0	1	1	0	0	0	14.5149
000031	2016	-0.576125	0	0.126549	24.8387	0.496408	0.00347832	0.022544	0.815795	0	0	0	55.8749	0.428571	1.09861	0	0	1	1	0	1	0	14.4196
000031	2015	-0.680906	1	0.122955	24.7364	0.685415	0.00289695	0.019703	0.79961	0	0	0	53.4696	0.333333	1.09861	0	1	1	1	0	1	0	14.2372
000031	2014	-0.355232	0	0.0915523	24.5587	0.705511	0.00489804	0.020775	0.769711	0	0	0	52.6593	0.333333	1.09861	0	0	1	1	0	1	0	14.4761
000034	2018	0.187549	1	1.69818	23.9808	0.250412	0.331134	0.020535	0.851975	0	0	0	65.0231	0.5	1.09861	0	1	1	1	1	0	0	14.838
000034	2017	0.235799	0	1.67896	23.9126	0.278331	0.306455	0.035011	0.861665	0	0	0	66.9776	0.666667	1.09861	0	0	1	1	1	0	0	14.838
000034	2016	0.347415	0	1.73808	23.5587	0.268846	0.38867	0.046071	0.844418	0	0	0	64.9384	0.428571	1.09861	0	0	1	1	0	1	0	14.7516
000034	2015	1.54381	1	0.880587	19.9203	0.221392	0.0517053	0.046969	0.582597	0	0	0	30.5941	0.428571	1.09861	0	1	1	1	1	0	0	13.6877
000034	2014	1.61935	1	0.944748	19.9504	0.209178	0.0496381	0.146381	0.641221	0	0	0	32.8329	0.428571	1.09861	0	1	1	1	1	0	0	13.6877
000035	2018	0.885458	0	0.855598	22.899	0.0129634	0.051971	0.026247	0.626002	0	0	0	92.9032	0.428571	1.09861	0	0	1	1	0	0	0	14.8586
000035	2017	0.907449	0	0.862404	22.8189	0.0158084	0.0398153	0.031835	0.625057	0	0	0	75.743	0.428571	1.09861	0	0	1	1	0	0	0	14.867
000035	2016	0.854445	0	0.819236	22.5148	0.0173931	0.0280241	0.040726	0.65617	0	0	0	38.6135	0.428571	1.09861	0	0	1	1	0	0	0	14.604
000035	2015	0.679745	0	1.92943	22.2046	0.0159041	0.0323609	0.059493	0.579366	0	0	0	35.4683	0.428571	1.09861	0	0	1	1	0	1	0	14.2855
000035	2014	0.125027	0	2.08292	21.9088	0.0137417	0.0317435	0.065959	0.504266	0	0	1	30.315	0.428571	1.09861	0	0	1	1	0	1	0	13.9978
000036	2018	-0.118858	0	0.25516	23.1114	0.306356	0.00251966	0.105155	0.500599	0	0	0	28.8964	0.363636	1.09861	0	1	0	1	0	0	0	13.9553
000036	2017	0.0314814	0	0.226038	22.8887	0.530579	0.00307013	0.148815	0.417036	0	0	0	28.4605	0.363636	1.09861	0	0	0	1	0	0	0	13.9553
000036	2016	0.0723337	0	0.172286	22.998	0.454398	0.000208463	0.167159	0.586168	0	0	0	28.4781	0.363636	1.09861	0	1	0	1	0	0	0	13.9553
000036	2015	0.0412654	0	0.149167	22.5895	0.620867	0.00046423	0.017166	0.584915	0	0	0	27.074	0.333333	1.09861	0	1	1	1	0	0	0	13.7642
000036	2014	0.183544	0	0.0653423	22.2425	0.690803	0.000763914	0.006876	0.454282	0	0	0	24.3926	0.333333	1.09861	0	1	1	1	0	0	0	13.7642
000037	2018	0.356987	0	1.92442	21.9194	0.0377238	0.0400436	0.004023	0.384122	0	0	0	22.8035	0.333333	1.60944	0	0	1	1	0	0	0	13.9108
000037	2017	0.360322	0	1.94942	21.7824	0.0269904	0.0393056	0.000104	0.298029	0	0	0	22.7816	0.333333	1.60944	0	0	1	1	0	0	0	13.9108
000037	2016	0.465053	0	1.96687	22.1966	0.0184898	0.0382264	0.282831	0.536181	0	0	0	23.7065	0.4	2.07944	0	0	1	1	0	0	0	13.9108
000037	2015	-0.0903462	0	1.93792	22.2449	0.146879	0.0885162	-0.172126	0.880147	0	1	0	24.4336	0.4	2.07944	0	0	1	1	0	0	0	13.7102
000037	2014	-0.361718	0	2.08377	22.3439	0.254076	0.0994326	-0.080336	0.727446	0	1	1	17.3781	0.4	2.07944	0	0	1	1	0	0	0	13.9108
000039	2018	0.463683	0	0.344342	25.7914	0.172046	0.112635	0.028108	0.670181	1	0	0	226.391	0.375	1.09861	0	1	1	1	0	0	1	16.5335
000039	2017	0.419557	0	0.350113	25.5954	0.147455	0.125545	0.024751	0.668943	1	0	0	225.142	0.375	1.09861	0	1	1	1	0	0	1	16.4152
000039	2016	0.527598	0	0.411389	25.5485	0.139707	0.0924937	0.006345	0.685954	1	0	0	226.493	0.375	1.09861	0	1	1	1	0	0	1	16.4596
000039	2015	0.351909	0	0.61571	25.3939	0.153767	0.0999132	0.023357	0.667536	1	0	0	239.744	0.428571	1.09861	0	0	1	1	0	0	1	16.1913
000039	2014	0.355954	0	0.350655	25.1981	0.191093	0.130792	0.037834	0.689185	1	0	0	247.77	0.375	1.09861	0	0	1	1	0	0	1	16.0626
000040	2018	-0.487636	1	0.672839	24.262	0.100079	0.0957962	0.035576	0.576703	0	0	0	47.592	0.363636	1.09861	0	0	1	1	1	1	0	14.4033
000040	2017	-0.592825	1	1.38483	24.0872	0.0450272	0.0878477	0.023378	0.600067	0	0	0	53.6749	0.363636	1.09861	0	0	1	1	1	1	0	14.221
000040	2016	-0.8362	1	1.43289	23.5733	0.159676	0.0616884	0.014577	0.365806	0	0	0	41.6533	0.363636	1.09861	0	0	1	1	1	1	0	13.7321
000040	2015	-0.200335	1	0.351075	22.6356	0.498298	0.00190357	0.011241	0.804167	0	0	0	40	0.363636	1.09861	0	0	1	1	1	1	0	13.4588
000040	2014	-0.086589	0	1.30223	22.1748	0.734613	0.0148326	0.012886	0.702902	0	0	0	32.9545	0.363636	1.09861	0	1	0	1	0	0	0	13.3047
000043	2018	0.0894914	0	1.42695	23.3062	0.134397	0.0457462	0.050942	0.630899	0	0	0	141.018	0.333333	1.60944	0	1	1	1	0	0	0	14.221
000043	2017	-0.248087	1	1.46335	23.6737	0.268283	0.0267291	-0.0017	0.759415	0	1	0	139.689	0.333333	1.60944	0	1	1	1	0	1	0	14.221
000043	2016	-0.132817	1	1.45648	23.8021	0.293031	0.0257887	0.006156	0.78246	0	0	0	145.736	0.333333	1.60944	0	1	1	1	0	1	0	14.221
000043	2015	-0.132086	1	1.45865	23.8536	0.464157	0.0175825	0.017263	0.794793	0	0	0	137.073	0.333333	1.60944	0	1	1	1	0	1	0	14.221
000043	2014	-0.0427343	1	1.65841	23.7224	0.551179	0.0181465	0.025387	0.79297	0	0	0	130.526	0.333333	1.60944	0	1	1	1	0	1	0	14.221
000045	2018	-0.386668	0	0.139341	22.2535	0.095201	0.114404	-0.014136	0.251066	0	1	0	36.565	0.333333	1.09861	0	0	1	1	0	0	1	13.653
000045	2017	-0.271107	0	0.137589	22.1573	0.0656892	0.0458805	0.017717	0.160336	0	0	0	36.5377	0.333333	1.09861	0	0	1	1	0	0	1	13.5924
000045	2016	-0.478394	1	0.155253	22.139	0.0687864	0.0534573	-0.024621	0.164936	0	1	0	35.4401	0.428571	1.09861	0	1	1	1	1	0	1	13.5278
000045	2015	-0.138329	0	0.235809	21.8116	0.103986	0.06155	0.002903	0.267673	0	0	0	35.7631	0.375	1.09861	0	0	1	1	1	0	1	13.4588
000045	2014	-0.282784	0	0.177138	21.761	0.0817134	0.0553084	-0.040035	0.221956	0	1	0	38.2753	0.375	1.09861	0	0	1	1	0	0	0	13.4588
000048	2018	0.38367	1	0.996518	22.3686	0.324857	0.0130374	0.098938	0.763554	0	0	1	39.4462	0.363636	1.79176	1	1	1	1	0	1	1	14.2855
000048	2017	1.12206	1	1.47921	22.0855	0.409616	0.0113771	-0.047321	0.818492	0	1	0	39.5221	0.363636	1.60944	1	1	1	1	0	1	1	14.6826
000048	2016	1.01243	1	1.41422	21.3961	0.364363	0.0236522	0.003079	0.578484	0	0	0	41.1704	0.363636	1.60944	0	1	1	1	0	1	1	14.0779
000048	2015	0.62142	0	1.03668	21.3864	0.106339	0.0206132	0.106927	0.58659	0	0	1	40.1871	0.363636	1.60944	0	0	1	1	0	1	1	14.0779
000048	2014	0.230837	1	1.09775	21.4078	0.241288	0.0222498	0.072533	0.695063	0	0	1	38.3536	0.363636	1.60944	1	1	1	1	0	1	1	13.653
000049	2018	-0.265824	0	0.213247	22.9005	0.289407	0.470596	0.063939	0.743297	0	0	0	102.786	0.333333	1.09861	0	0	1	1	0	1	1	13.7953
000049	2017	-0.322293	0	0.210397	22.7539	0.247957	0.477285	0.056996	0.761753	0	0	0	102.888	0.333333	1.09861	0	0	1	1	0	1	1	13.6877
000049	2016	-0.0968038	1	0.255606	22.3614	0.192668	0.502122	0.081814	0.708479	0	0	0	93.2255	0.333333	1.09861	0	1	1	1	0	1	1	13.6877
000049	2015	0.132539	1	0.248513	21.9478	0.196189	0.431015	0.076278	0.647971	0	0	0	79.4292	0.333333	1.09861	0	1	1	1	0	1	1	13.6877
000049	2014	-0.361158	1	0.0823706	22.2656	0.152305	0.371917	0.077766	0.803558	0	0	0	77.8524	0.333333	1.09861	0	1	1	1	0	1	1	13.3047
000050	2018	-0.325493	0	2.39741	24.8182	0.0520514	0.0994124	0.017143	0.566855	0	0	0	201.278	0.333333	1.60944	0	0	1	1	0	0	1	14.8451
000050	2017	-0.268555	0	1.52923	24.1128	0.054056	0.112312	0.031451	0.511848	0	0	0	128.612	0.333333	1.60944	0	1	0	1	0	1	1	14.581
000050	2016	-0.131703	0	1.83101	23.7996	0.0499128	0.0907134	0.026285	0.365342	0	0	0	115.75	0.333333	1.60944	0	0	0	1	0	1	1	14.581
000050	2015	-0.48459	0	1.52627	23.7973	0.0641256	0.094754	0.029773	0.387465	1	0	0	115.169	0.375	1.60944	0	1	0	1	0	1	1	14.6264
000050	2014	-0.267371	0	1.56132	23.4764	0.0960734	0.152758	0.049973	0.454445	1	0	0	115.326	0.333333	1.60944	0	1	0	1	0	1	1	14.6264
000055	2018	0.103667	1	1.94674	23.0897	0.0611141	0.180139	0.245694	0.512594	0	0	0	46.9681	0.428571	1.09861	0	1	1	1	1	0	1	14.221
000055	2017	0.222626	1	2.48912	22.7548	0.107484	0.251838	0.159729	0.575245	0	0	0	46.3681	0.428571	1.09861	0	1	1	1	1	0	1	14.221
000055	2016	0.185854	1	2.75656	22.6383	0.293297	0.345206	0.116608	0.660779	0	0	0	48.4665	0.428571	1.09861	0	1	1	1	1	0	1	14.0779
000055	2015	0.391788	1	2.66478	22.2193	0.301646	0.314891	0.016788	0.701165	0	0	0	48.239	0.428571	1.09861	0	1	1	1	1	0	1	14.0779
000055	2014	0.488084	1	2.1882	22.0215	0.268227	0.301755	0.029602	0.644927	0	0	0	54.9454	0.428571	1.09861	0	1	1	1	1	0	1	14.0779
000056	2018	-0.166946	0	2.0792	23.3076	0.00115381	0.0113919	0.008382	0.561924	0	0	0	26.8701	0.333333	1.60944	0	0	1	1	0	0	0	14.152
000056	2017	-0.214383	1	2.21068	23.3744	0.00160632	0.00371971	0.016887	0.591611	0	0	0	27.1293	0.333333	1.60944	0	1	1	1	0	1	0	14.152
000056	2016	-0.0771502	1	2.21546	23.0879	2.36679e-05	0.00390301	0.012493	0.482337	0	0	0	22.6495	0.333333	1.60944	0	1	1	1	0	1	0	14.152
000056	2015	-0.0555381	1	2.16405	22.8022	9.55423e-05	0.00605314	0.004833	0.374701	0	0	0	22.0681	0.6	1.09861	0	1	1	1	0	1	0	14.0779
000056	2014	-0.120855	1	1.35347	22.7866	0.00452561	0.00389251	-0.069256	0.628363	0	1	0	23.7487	0.375	1.09861	0	1	1	1	0	1	0	14.0779
000059	2018	-0.315661	0	0.630978	24.2033	0.129628	0.0084686	0.035433	0.576934	0	0	0	91.0934	0.3	1.09861	0	0	1	1	0	0	1	14.4833
000059	2017	-0.28248	0	0.563302	24.1562	0.131074	0.0120672	0.062278	0.591054	0	0	0	101.158	0.333333	1.09861	0	0	1	1	1	0	1	14.4833
000059	2016	-0.237528	1	0.627556	24.1691	0.115495	0.00551933	0.060307	0.646672	0	0	0	104.091	0.285714	1.09861	0	0	1	1	1	1	1	14.4833
000059	2015	-0.237394	1	0.236676	24.1218	0.110259	0.00390456	0.011238	0.691936	0	0	0	108.531	0.333333	1.09861	0	0	1	1	1	1	1	14.4833
000059	2014	-0.502553	0	0.161955	24.2671	0.17549	0.00530063	-0.047146	0.725987	0	1	0	101.76	0.333333	1.09861	0	0	1	1	0	0	1	14.4833
000061	2018	-0.04585	0	1.06803	23.6677	0.0318163	0.00312519	0.005297	0.653134	0	0	0	69.455	0.384615	1.60944	0	0	1	1	0	0	0	14.4033
000061	2017	-0.0428038	0	1.41746	23.6594	0.0276323	0.00307711	0.00339	0.659883	0	0	0	70.9648	0.384615	1.60944	0	0	1	1	0	0	0	14.4307
000061	2016	0.0253421	0	1.41311	23.571	0.0241597	0.0045702	0.005589	0.637762	0	0	0	72.4155	0.384615	1.60944	0	0	1	1	0	0	0	14.4307
000061	2015	-0.0148796	0	1.4973	23.504	0.0316113	0.00442255	0.002957	0.622803	0	0	0	73.2666	0.384615	1.60944	0	0	1	1	0	0	0	14.3751
000061	2014	0.136515	0	1.71335	23.3483	0.000144582	0.00528599	0.010404	0.554065	0	0	0	69.857	0.384615	1.60944	0	0	1	1	0	0	0	14.4833
000062	2018	0.20308	1	0.127429	23.0556	0.174709	0.242605	0.080865	0.500546	0	0	0	43.6463	0.375	1.09861	0	1	1	1	1	1	0	14.4033
000062	2017	0.216685	1	0.125296	22.871	0.153231	0.200708	0.058976	0.477586	0	0	0	42.8019	0.333333	1.09861	0	1	1	1	1	1	0	14.3461
000062	2016	0.138426	1	0.121128	22.6581	0.169831	0.156323	0.06712	0.410328	0	0	0	40.4969	0.333333	1.09861	0	1	1	1	1	1	0	14.1156
000062	2015	0.434217	1	0.124012	22.545	0.122016	0.112507	0.073072	0.404929	0	0	0	41.3401	0.333333	1.09861	0	1	1	1	1	1	0	14.3461
000062	2014	0.579518	1	0.042734	22.121	0.12947	0.00508864	0.105712	0.411927	0	0	0	41.3763	0.333333	1.09861	0	1	1	1	1	1	0	14.152
000065	2018	-0.286702	0	0.610738	23.1611	0.0375566	0.207597	0.053927	0.597413	0	0	0	43.8292	0.333333	1.09861	0	0	1	1	0	1	0	13.9639
000065	2017	-0.388053	0	0.603041	23.1625	0.0515995	0.187318	0.046006	0.640241	0	0	0	44.7325	0.333333	1.09861	0	0	1	1	0	1	0	13.8643
000065	2016	-0.437932	0	0.676216	23.2204	0.0693755	0.199141	0.050319	0.698646	0	0	0	45.0555	0.333333	1.09861	0	0	1	1	0	1	0	13.7953
000065	2015	-0.692761	0	0.270958	22.613	0.0586287	0.110799	0.039955	0.672985	0	0	0	18.6279	0.375	1.09861	0	0	1	1	0	1	0	13.1806
000065	2014	-0.469993	0	0.211697	22.3162	0.0731531	0.123444	0.050407	0.75983	0	0	0	16.9411	0.333333	1.09861	0	0	1	1	0	1	0	13.1806
000066	2018	0.806933	0	0.115701	23.496	0.123994	0.185425	0.067707	0.584406	0	0	0	117.669	0.333333	1.09861	0	0	1	1	0	0	1	15.2018
000066	2017	-0.474827	0	0.090265	23.4447	0.107219	0.142858	0.020749	0.502777	0	0	0	117.597	0.333333	1.09861	0	0	1	1	0	0	1	13.981
000066	2016	-0.858507	0	0.0628719	24.4334	0.00927234	0.0160862	0.005345	0.767378	0	0	0	190.494	0.333333	1.09861	0	1	1	1	0	0	1	13.9596
000066	2015	-1.08412	1	0.0513272	24.3985	0.220143	0.286649	-0.00487	0.779422	0	1	0	196.751	0.333333	1.09861	0	1	1	1	0	1	1	13.9596
000066	2014	-1.11627	0	0.0672118	24.4258	0.227584	0.303982	-0.008519	0.791154	0	1	0	198.771	0.333333	1.09861	0	0	1	1	0	1	1	13.9596
000068	2018	-0.171455	1	0.964932	21.9598	0.00615835	0.0566596	-0.044719	0.728095	0	1	0	23.2594	0.363636	1.09861	0	1	1	1	0	1	1	13.4588
000068	2017	0.0366438	0	1.03587	21.7542	0.00465671	0.0878673	0.015857	0.610299	0	0	0	23.5584	0.363636	1.09861	0	0	1	1	0	1	1	13.4588
000068	2016	0.0718231	0	1.06911	20.9961	0.00739724	0.0945146	0.008422	0.390353	0	0	0	20.445	0.333333	1.09861	0	0	1	1	0	1	1	13.1224
000068	2015	0.233504	1	1.12661	20.446	0.00671011	0.148125	0.013802	0.125987	0	0	0	19.2873	0.363636	1.09861	0	1	1	1	0	1	1	13.1224
000068	2014	0.5845	1	1.20617	19.8575	0.00558501	0.156964	-0.208206	0.723252	0	1	0	16	0.333333	1.09861	0	1	1	1	0	1	1	13.1224
000069	2018	-0.882164	0	0.493914	26.4074	0.544673	0.00117786	0.044102	0.737692	0	0	0	157.905	0.5	1.09861	0	1	0	1	0	1	0	15.0094
000069	2017	-0.918045	0	0.343281	26.1053	0.484948	0.00222691	0.051227	0.698911	0	0	0	158.524	0.571429	0.693147	0	1	0	1	0	1	0	14.8451
000069	2016	-0.861255	0	0.349307	25.7092	0.464459	0.00263656	0.055892	0.671215	0	0	0	156.291	0.571429	1.09861	0	1	0	1	0	1	0	14.6484
000069	2015	-1.06332	0	0.178741	25.4705	0.444118	0.00420772	0.049903	0.634098	0	0	0	155.852	0.625	1.09861	0	1	0	1	0	1	0	14.3461
000069	2014	-0.653445	1	0.116985	25.2758	0.471859	0.00552564	0.061184	0.660105	0	0	0	156.764	0.625	1.09861	0	1	1	1	0	1	0	14.6175
000070	2018	-0.278854	0	0.451082	22.7452	0.227466	0.329008	0.045921	0.634459	0	0	0	64.6452	0.333333	1.09861	0	0	1	1	0	1	1	13.7321
000070	2017	-0.152234	0	0.455085	22.5294	0.219955	0.338908	0.053362	0.610373	0	0	0	70.1142	0.375	1.09861	0	0	1	1	0	1	1	13.7642
000070	2016	0.00645622	0	0.505615	22.3457	0.236883	0.281005	0.050289	0.594942	0	0	0	66.6483	0.333333	1.09861	0	0	1	1	0	0	1	13.7642
000070	2015	-0.101778	0	0.473432	22.1206	0.225189	0.257747	0.034158	0.552956	0	0	0	58.1378	0.333333	1.09861	0	0	1	1	0	0	1	13.567
000070	2014	0.0852078	0	0.243044	21.6819	0.211557	0.280491	0.029023	0.51634	0	0	0	45.618	0.333333	1.09861	0	0	0	1	0	1	1	13.5411
000078	2018	-0.306907	0	0.084047	24.4399	0.0960681	0.460847	0.019262	0.82691	0	0	0	107.773	0.428571	1.09861	0	1	1	1	0	0	0	14.7116
000078	2017	-0.358243	0	0.122135	24.1529	0.107849	0.45398	0.034542	0.790469	0	0	0	96.2393	0.428571	1.09861	0	1	1	1	0	0	0	14.5235
000078	2016	-0.140638	0	0.0661422	23.5364	0.0891251	0.432618	0.033908	0.647212	0	0	0	74.94	0.428571	1.09861	0	1	1	1	0	0	0	14.4198
000078	2015	0.112066	0	0.332258	23.2698	0.0835229	0.421027	0.046306	0.832078	0	0	0	67.0969	0.363636	1.09861	0	1	1	1	0	0	0	14.4198
000078	2014	0.242207	0	0.116396	22.9883	0.104054	0.429593	0.009476	0.814926	0	0	0	70.5833	0.363636	1.09861	0	1	1	1	0	0	0	14.4198
000090	2018	-0.547511	0	1.48369	24.1809	0.641785	0.0628116	0.026954	0.724716	0	0	0	86.5159	0.428571	1.60944	0	0	1	1	0	1	0	14.0387
000090	2017	-0.611821	0	1.47548	23.9734	0.665288	0.0546156	0.026539	0.74455	0	0	0	77.3175	0.428571	1.60944	0	0	1	1	0	1	0	13.8643
000090	2016	-0.467582	0	1.47561	23.6829	0.57594	0.0330618	0.024893	0.671569	0	0	0	65.1153	0.428571	1.60944	0	0	1	1	0	1	0	13.8643
000090	2015	-0.376851	0	1.52675	23.5299	0.495779	0.0291338	0.028453	0.625577	0	0	0	52.1728	0.428571	1.60944	0	0	1	1	0	1	0	13.9288
000090	2014	-0.113561	0	0.411312	23.1236	0.480862	0.0354427	0.040492	0.664769	0	0	0	49.96	0.428571	1.60944	0	0	1	1	0	1	0	13.9288
000096	2018	0.268171	0	0.335279	21.6967	0.00838933	0.00212665	0.042965	0.0557857	0	0	0	20.0749	0.416667	1.38629	0	1	1	1	0	0	0	13.8155
000096	2017	0.275128	0	0.267152	21.6606	0.00884713	0.00268246	0.062204	0.0592995	0	0	0	19.9499	0.363636	1.09861	0	1	1	1	0	0	0	13.8155
000096	2016	0.377073	0	0.206965	21.6111	0.0141371	0.00143796	0.127754	0.051592	0	0	0	19.7484	0.363636	1.09861	0	1	1	1	0	0	0	13.8155
000096	2015	0.388613	0	0.0675067	21.5194	0.00400118	0.00104495	0.070287	0.0892185	0	0	0	19.5959	0.363636	1.09861	0	0	1	1	0	0	0	13.8155
000096	2014	0.382272	0	0.142558	21.4328	0.00318393	0.00127976	0.021367	0.0703586	0	0	0	19.6214	0.363636	1.09861	0	0	1	1	0	0	0	13.8155
000100	2018	-0.506537	1	3.8554	25.9847	0.103173	0.0705752	0.023029	0.684216	0	0	0	299.583	0.333333	1.09861	0	1	1	1	1	0	1	15.2142
000100	2017	-0.5168	0	4.18372	25.8003	0.080766	0.0920011	0.02306	0.662227	0	0	0	273.969	0.333333	1.09861	0	1	1	1	0	0	1	15.1713
000100	2016	-0.484321	0	4.43307	25.7146	0.087164	0.0941977	0.016513	0.689087	0	0	0	282.066	0.333333	1.09861	0	1	1	1	0	0	1	15.1102
000100	2015	-0.449189	0	3.99947	25.4396	0.080789	0.11908	0.031569	0.663286	0	0	0	172.656	0.333333	1.09861	0	1	1	1	0	0	1	15.1075
000100	2014	-0.245962	0	1.61601	25.2545	0.101458	0.143295	0.049518	0.710795	0	0	0	276.261	0.333333	1.09861	0	1	1	1	0	0	1	15.0825
000150	2018	0.888706	1	0.844427	22.8364	0.0184055	0.124649	0.025228	0.695233	0	0	0	116.91	0.428571	1.09861	0	1	1	1	0	1	0	14.8013
000150	2017	0.927387	1	0.950674	22.7541	0.0208473	0.11193	0.024873	0.68845	0	0	0	134.246	0.428571	1.09861	0	1	1	1	0	1	0	14.8013
000150	2016	0.766691	1	0.884949	22.6973	0.0180337	0.0390138	0.126427	0.65133	0	0	0	110	0.428571	1.09861	0	1	1	1	0	1	0	14.5087
000150	2015	0.656435	1	0.950662	22.2383	0.509846	0.0511329	0.01556	0.630016	0	0	0	108.287	0.428571	1.09861	0	1	1	1	0	1	0	14.1156
000150	2014	0.0368686	1	0.281707	21.6506	0.921672	0.00081714	0.011374	0.673085	0	0	0	13.1149	0.428571	1.09861	0	1	1	1	0	1	0	13.0815
000157	2018	0.815581	0	1.88421	25.2608	0.102193	0.245506	0.022158	0.585172	0	0	0	122.967	0.571429	1.09861	0	0	1	1	1	0	1	16.3851
000157	2017	-0.769117	0	1.85377	25.1439	0.106866	0.260151	0.014487	0.540256	0	0	0	116.022	0.571429	1.09861	0	0	1	1	1	0	1	14.8013
000157	2016	0.644195	0	1.87187	25.2135	0.143257	0.33785	-0.009896	0.576009	0	1	0	123.102	0.571429	1.09861	0	0	1	1	1	0	1	16.4033
000157	2015	0.837496	0	1.85407	25.2636	0.150261	0.317366	0.000972	0.566712	0	0	0	138.351	0.5	1.09861	0	0	1	1	1	0	1	16.4751
000157	2014	0.815786	0	1.682	25.264	0.11067	0.324659	0.006851	0.56006	0	0	0	142.527	0.571429	1.09861	0	0	1	1	1	0	1	16.4751
000301	2018	-0.130223	0	0.193121	24.1121	0.126033	0.00719067	0.033313	0.470288	0	0	0	114.534	0.428571	1.60944	0	1	1	0	1	0	1	14.6484
000301	2017	-0.269402	1	0.479991	22.2083	0.135277	0.00984128	0.048601	0.186972	0	0	0	23.9374	0.5	1.60944	0	0	1	1	1	1	0	13.5278
000301	2016	-0.0400299	1	0.482392	22.3262	0.11064	0.00809361	0.031402	0.302185	0	0	0	25.593	0.428571	1.60944	0	0	1	1	1	1	0	13.7642
000301	2015	0.00232925	1	0.0589722	22.2066	0.116576	0.00912126	0.039757	0.264025	0	0	0	25.04	0.428571	1.60944	0	0	1	1	1	1	0	13.7642
000301	2014	0.0451808	1	0.0519522	22.1063	0.136816	0.0104586	0.058728	0.215455	0	0	0	24.7588	0.428571	1.60944	0	0	1	1	1	1	0	13.7642
000333	2018	-0.269291	1	0.791943	26.2981	0.112419	0.0735309	0.084604	0.649397	1	0	0	338.77	0.333333	1.09861	0	1	1	1	1	0	1	15.9788
000333	2017	-0.265888	0	0.669229	26.2371	0.118675	0.0706499	0.088898	0.665768	1	0	0	319.102	0.4	1.09861	0	0	1	1	1	0	1	15.9788
000333	2016	-0.214717	1	0.42513	25.8626	0.0915992	0.0788655	0.105943	0.595683	1	0	0	310.512	0.4	1.09861	0	1	1	1	1	1	1	15.8143
000333	2015	-0.286288	1	0.621135	25.5819	0.0810989	0.0804996	0.109376	0.565113	1	0	0	305.449	0.363636	1.09861	0	1	1	1	1	1	1	15.6073
000333	2014	0.19965	1	0.570796	25.5132	0.124863	0.0778281	0.107222	0.61983	0	0	0	328.816	0.384615	1.09861	0	1	1	1	1	1	1	15.6073
000338	2018	-0.106423	0	1.35414	26.0476	0.100714	0.0640861	0.058877	0.696705	1	0	0	205.19	0.333333	1.09861	0	0	1	1	1	0	1	16.0979
000338	2017	0.156105	0	1.21468	25.9684	0.104677	0.0715707	0.051976	0.702829	1	0	0	203.475	0.357143	1.09861	0	0	1	1	1	0	1	16.3492
000338	2016	0.258333	0	1.23421	25.8231	0.0981193	0.0691271	0.025703	0.728267	1	0	0	198.038	0.384615	1.09861	0	0	1	1	1	0	1	16.3492
000338	2015	0.4122	0	1.35892	25.4671	0.103084	0.0781436	0.01824	0.636761	1	0	0	206.024	0.384615	1.09861	0	0	1	1	1	0	1	16.3492
000338	2014	0.373483	0	1.34472	25.5142	0.104763	0.080225	0.058155	0.660711	1	0	0	254.592	0.333333	1.09861	0	0	1	1	1	0	1	16.2665
000400	2018	-0.809248	0	0.248532	23.4027	0.118218	0.578156	0.018317	0.426969	0	0	0	73.6342	0.333333	1.60944	0	0	1	1	0	1	1	13.8925
000400	2017	-0.837134	0	0.278737	23.4517	0.114269	0.595969	0.046052	0.469273	0	0	0	75.2463	0.333333	1.60944	0	0	1	1	0	1	1	13.8925
000400	2016	-0.901287	0	0.313153	23.3836	0.134582	0.545214	0.070217	0.472021	0	0	0	76.7463	0.333333	1.60944	0	0	1	1	0	1	1	13.7102
000400	2015	-0.875846	0	0.297154	23.248	0.144969	0.604001	0.069233	0.449712	0	0	0	76.935	0.333333	1.60944	0	0	1	1	0	0	1	13.7102
000400	2014	-1.00343	0	0.137825	23.1021	0.17202	0.580197	0.12175	0.422345	0	0	0	77.3951	0.333333	1.60944	0	0	1	1	0	0	1	13.4588
000401	2018	-0.0689716	0	0.615847	24.8503	0.0325962	0.0360076	0.042734	0.615594	0	0	0	141.919	0.333333	1.09861	0	0	1	1	0	1	1	15.102
000401	2017	0.127263	0	0.4583	24.4377	0.0339468	0.0282719	0.003178	0.725263	0	0	0	119.264	0.333333	1.09861	0	0	1	1	0	0	1	15.0597
000401	2016	-0.000188897	0	1.27854	24.4485	0.0373407	0.0333986	-0.00057	0.730765	0	1	0	120.565	0.333333	1.09861	0	1	1	1	0	0	1	15.0597
000401	2015	-0.0911403	0	0.854728	24.4437	0.0370597	0.0378389	-0.050397	0.725467	0	1	0	128.363	0.375	1.09861	0	0	1	1	0	0	1	15.0215
000401	2014	-0.116174	0	0.949126	24.5087	0.0476086	0.0382392	-0.006368	0.694987	0	1	0	138.062	0.333333	1.09861	0	0	1	1	0	0	1	15.0215
000402	2018	-0.654459	0	1.26079	25.724	0.522724	0.00207151	0.029498	0.749551	0	0	0	59.6406	0.333333	1.09861	0	0	1	1	0	1	0	14.9074
000402	2017	-0.735845	0	1.31712	25.5533	0.501867	0.00264454	0.034469	0.730814	0	0	0	58.438	0.333333	1.09861	0	0	1	1	0	1	0	14.7633
000402	2016	-0.593619	0	1.29486	25.4492	0.500306	0.00851151	0.02577	0.724098	0	0	0	58.5662	0.5	1.09861	0	0	0	1	0	1	0	14.8307
000402	2015	-0.733247	0	1.21735	25.3837	0.614272	0.00783507	0.02344	0.72555	0	0	0	52.2685	0.333333	1.09861	0	0	0	1	0	1	0	14.6484
000402	2014	-0.649933	0	0.984289	25.1959	0.578292	0.0191804	0.038037	0.693987	0	0	0	50.4083	0.333333	1.09861	0	0	0	1	0	1	0	14.6484
000403	2018	0.39818	0	1.15138	20.999	0.295889	0.0987621	0.056813	0.529828	0	0	1	32.6037	0.333333	1.09861	1	1	1	1	0	0	1	13.653
000403	2017	0.429219	1	1.1681	21.0013	0.287357	0.0758635	0.011726	0.589444	0	0	1	33.3317	0.375	1.60944	1	0	1	1	1	1	1	13.7102
000403	2016	0.488489	1	0.730808	20.9698	0.24022	0.0373317	0.03214	0.588208	0	0	1	25.5147	0.375	1.60944	1	0	1	1	1	1	1	13.7102
000403	2015	0.446928	1	0.832033	20.9586	0.211513	0.00112241	0.054361	0.584694	0	0	1	26.5707	0.375	1.60944	1	1	1	1	1	1	1	13.653
000403	2014	0.512722	1	0.8017	20.9004	0.204287	0.00165394	0.089823	0.615809	0	0	1	27.2397	0.333333	1.38629	1	1	1	1	1	1	1	13.653
000404	2018	-0.409101	0	0.43032	23.0352	0.117162	0.142235	0.01632	0.582463	0	0	0	87.9602	0.333333	1.09861	0	1	1	1	0	0	1	13.7429
000404	2017	-0.437174	0	0.348851	23.0237	0.138187	0.112914	0.023461	0.602868	0	0	0	80.2558	0.375	0.693147	0	1	1	1	0	0	1	13.7102
000404	2016	-0.459047	0	0.481067	22.8154	0.106773	0.149977	0.052513	0.598875	0	0	0	80.2932	0.333333	1.09861	0	1	1	0	0	0	1	13.5411
000404	2015	-0.840494	0	0.30324	22.665	0.107345	0.195798	0.048857	0.574696	0	0	0	81.7618	0.333333	1.09861	0	1	1	0	0	0	1	13.1224
000404	2014	-0.616408	0	0.44773	22.611	0.140616	0.181829	0.044652	0.591573	0	0	0	81.7251	0.333333	1.09861	0	1	1	0	0	0	1	13.3047
000407	2018	0.0370857	0	2.80056	22.5838	0.0695883	0.0498246	0.03171	0.574102	0	0	0	44.7325	0.4	1.60944	0	0	1	1	0	1	0	13.8643
000407	2017	0.0574442	0	3.39178	22.3417	0.0817975	0.0619036	0.026253	0.465132	0	0	0	38.4838	0.444444	1.60944	0	0	1	1	1	0	0	13.8353
000407	2016	-0.0683577	0	1.66455	22.1825	0.0835953	0.0653605	-0.07693	0.41451	0	1	0	40.1123	0.363636	1.60944	0	0	1	1	0	0	0	13.8353
000407	2015	0.0211208	0	0.807776	22.1468	0.0856212	0.0715758	0.010047	0.494332	0	0	0	39.1791	0.363636	1.38629	0	0	1	1	0	0	1	13.7102
000407	2014	0.0294039	0	0.823581	22.1349	0.120626	0.0773221	0.01384	0.506253	0	0	0	38.2884	0.363636	1.60944	0	0	1	1	0	0	1	13.7102
000413	2018	-0.374378	1	1.17218	25.0079	0.0483739	0.197762	0.032139	0.539472	0	0	0	92.7685	0.428571	1.60944	0	1	1	1	1	0	1	15.0683
000413	2017	-0.530159	1	1.33163	24.9381	0.0722559	0.116906	0.03287	0.526364	0	0	0	89.0562	0.5	1.60944	0	1	1	1	0	1	1	14.8628
000413	2016	-0.64548	1	2.581	24.5697	0.0574243	0.0352946	0.034659	0.507345	0	0	0	66.7907	0.428571	1.60944	0	1	1	1	0	1	1	14.4833
000413	2015	-1.23104	0	1.36665	24.0836	0.0756279	0.036201	0.058897	0.49437	0	0	0	71.0634	0.428571	1.60944	0	0	1	1	0	1	1	13.5924
000413	2014	-1.43014	1	1.84052	23.2464	0.0411331	0.0512353	0.084569	0.480613	0	0	0	54.2494	0.428571	1.60944	0	1	1	1	0	1	1	12.8992
000417	2018	-0.260097	0	0.582744	23.0758	0.159798	0.0081756	0.030453	0.575794	0	0	0	97.765	0.363636	1.09861	0	0	1	1	0	1	0	13.7851
000417	2017	-0.273976	0	0.56281	23.0354	0.141531	0.00751561	0.030631	0.572341	0	0	0	96.1665	0.363636	1.09861	0	0	1	0	0	1	0	13.7851
000417	2016	-0.257278	0	0.479116	22.9452	0.134651	0.00641587	0.04132	0.551745	0	0	0	89.3308	0.4	1.09861	0	0	1	1	0	1	0	13.7321
000417	2015	-0.222103	0	1.45367	22.8389	0.12322	0.00562931	0.04094	0.530825	0	0	0	90.9945	0.363636	1.09861	0	0	1	1	0	1	0	13.7321
000417	2014	-0.221356	0	1.1824	22.7964	0.103795	0.00529864	0.057688	0.532677	0	0	0	90.6256	0.363636	1.09861	0	0	1	1	0	1	0	13.7102
000418	2018	-0.289133	1	0.921946	23.8829	0.0744676	0.0830826	0.094921	0.586257	1	0	0	107.047	0.333333	1.09861	0	1	1	1	0	1	1	14.691
000418	2017	-0.253041	1	0.91382	23.7838	0.0928263	0.0813895	0.084944	0.614859	1	0	0	99.4485	0.333333	1.09861	0	1	1	1	0	1	1	14.691
000418	2016	-0.177893	1	0.873609	23.6617	0.091329	0.0776054	0.080857	0.631521	1	0	0	87.6698	0.375	1.09861	0	1	1	1	0	1	1	14.6699
000418	2015	-0.0497842	1	0.78304	23.3855	0.0520262	0.0625417	0.081941	0.582086	1	0	0	88.7243	0.333333	1.09861	0	1	1	1	0	1	1	14.6699
000418	2014	0.452384	1	0.785677	23.1548	0.0532327	0.0752711	0.076782	0.54779	0	0	0	92.1792	0.333333	1.09861	0	1	1	1	0	1	1	14.6699
000419	2018	-0.190121	0	0.209868	22.3181	0.0645826	0.00209721	0.037056	0.394411	0	0	0	55.4166	0.333333	1.60944	0	0	1	1	1	0	0	13.5278
000419	2017	-0.0683149	0	0.219115	22.1479	0.0715764	0.00302142	0.036268	0.470669	0	0	0	62.1289	0.333333	1.60944	0	0	1	1	1	0	0	13.5278
000419	2016	-0.0156376	1	0.200918	22.1039	0.0825665	0.00323928	0.029771	0.475139	0	0	0	64.6142	0.333333	1.60944	0	1	1	1	1	0	0	13.5278
000419	2015	-0.316986	1	0.162472	22.0695	0.0902197	0.00285745	0.029066	0.487041	0	0	0	63.3482	0.333333	1.60944	0	1	1	1	1	0	0	13.2177
000419	2014	-0.307005	1	0.169886	22.0529	0.114211	0.00256989	0.036305	0.487812	0	0	0	64.0625	0.333333	1.60944	0	1	1	1	1	0	0	13.2177
000420	2018	-0.592221	1	2.03144	22.689	0.0668793	0.0356269	0.021138	0.591152	0	0	0	72.8148	0.363636	1.60944	0	1	1	1	0	1	1	13.3047
000420	2017	-0.640631	1	2.34617	22.5446	0.0775985	0.0218099	0.015818	0.550183	0	0	0	68.2935	0.363636	1.60944	0	1	1	1	0	1	1	13.2177
000420	2016	-0.662129	1	2.69412	22.2538	0.0494492	0.0257126	0.006366	0.417175	0	0	0	63.1269	0.363636	1.60944	0	1	1	1	0	1	1	13.0815
000420	2015	-0.00047475	1	4.20835	21.6979	0.071981	0.034539	0.000837	0.632747	0	0	0	61.2699	0.363636	1.60944	0	1	1	1	0	1	1	13.3047
000420	2014	-0.489535	1	4.20835	21.9198	0.0563711	0.0282484	-0.000481	0.692103	0	1	0	60.7783	0.4	1.60944	0	1	1	1	0	1	1	13.0815
000421	2018	0.0719703	0	0.191279	23.1599	0.211039	0.0267236	0.021564	0.697497	0	0	0	51.1566	0.375	1.09861	0	0	1	1	0	1	0	14.152
000421	2017	0.0641101	0	0.230671	23.1139	0.205006	0.0354274	0.027755	0.686656	0	0	0	53.5817	0.333333	1.09861	0	0	1	1	0	1	0	14.152
000421	2016	0.292104	1	0.25218	22.6752	0.281011	0.0300772	0.042117	0.491874	0	0	0	53.9815	0.375	1.09861	0	1	1	1	0	1	0	14.152
000421	2015	0.285391	0	0.263487	22.6228	0.0782536	0.0272594	0.058419	0.474536	0	0	0	80.1436	0.375	1.09861	0	0	1	1	1	0	0	14.152
000421	2014	0.315462	0	0.452383	21.5601	0.181078	0.0807625	0.071172	0.387614	0	0	0	58.5833	0.375	1.38629	0	0	1	1	1	0	0	13.5861
000423	2018	-1.33629	0	1.17971	23.353	0.242747	0.0650527	0.159004	0.183198	1	0	0	69.5414	0.333333	1.09861	0	0	1	1	0	0	1	13.4588
000423	2017	-1.11047	0	0.979357	23.239	0.291445	0.0407826	0.183108	0.202369	1	0	0	69.4046	0.333333	1.60944	0	1	1	1	0	0	1	13.5924
000423	2016	-0.960529	0	0.672204	23.0208	0.302944	0.0388249	0.199923	0.157136	1	0	0	66.2646	0.333333	1.60944	0	1	1	1	0	0	1	13.5924
000423	2015	-1.01302	0	0.502821	22.8761	0.200427	0.0357373	0.203848	0.177256	1	0	0	71.5332	0.333333	1.60944	0	0	1	1	0	0	1	13.473
000423	2014	-0.918979	0	0.452361	22.7328	0.196289	0.015623	0.204213	0.192	1	0	0	71.0352	0.333333	1.60944	0	0	1	1	0	0	1	13.473
000425	2018	-0.790789	0	0.519402	24.8382	0.166473	0.294777	0.037032	0.504644	0	0	0	119.658	0.5	1.94591	0	0	1	1	0	0	1	14.5574
000425	2017	-0.809182	0	0.230975	24.6307	0.188288	0.291058	0.021948	0.516661	0	0	0	116.705	0.5	1.94591	0	0	1	1	0	0	1	14.4414
000425	2016	-0.752564	0	0.277497	24.5069	0.151073	0.350503	0.004994	0.534267	0	0	0	116.022	0.375	1.79176	0	0	1	1	1	0	1	14.4414
000425	2015	-0.947092	0	0.277344	24.4777	0.134591	0.422151	-0.001369	0.517557	0	1	0	120.661	0.444444	1.79176	0	0	1	1	1	0	1	14.4414
000425	2014	-0.879093	0	0.203679	24.612	0.157917	0.410119	0.008114	0.581602	0	0	0	86.9828	0.444444	1.79176	0	0	1	1	1	0	1	14.4414
000426	2018	0.540296	0	1.21281	22.9131	0.0293513	0.00995581	-0.018685	0.427777	0	1	0	19.4422	0.333333	1.09861	0	0	1	1	0	0	0	14.8451
000426	2017	0.682215	0	1.20835	22.9566	0.021266	0.000188322	0.057982	0.423948	0	0	0	17.7482	0.333333	1.09861	0	0	1	1	0	1	0	14.8451
000426	2016	0.485874	0	1.20142	23.0018	0.0244436	0.000119845	0.010942	0.501488	0	0	0	17.9722	0.333333	1.09861	0	0	1	1	0	1	0	14.6484
000426	2015	0.334756	0	1.06095	22.128	0.0533761	0.0285843	-0.007125	0.337222	0	1	0	15.9374	0.333333	1.09861	0	0	1	1	0	1	0	14.221
000426	2014	0.106574	0	1.01111	22.0927	0.0711695	0.0138161	0.036537	0.299452	0	0	0	15.5885	0.333333	1.09861	0	0	1	1	0	1	0	13.8155
000428	2018	-0.436124	1	1.01631	22.6969	0.123997	0.00563699	-0.086081	0.658974	0	1	0	69.4118	0.555556	1.60944	0	1	1	1	1	1	0	13.5924
000428	2017	-0.52023	1	0.984169	22.9235	0.199021	0.00488384	-0.007883	0.676985	0	1	0	72.0902	0.555556	1.60944	0	1	1	1	1	1	0	13.5924
000428	2016	-0.514708	0	1.23048	22.9103	0.239587	0.0055156	-0.047504	0.666576	0	1	0	72.9589	0.555556	1.60944	0	0	0	1	0	1	0	13.5924
000428	2015	0.0685546	0	1.11653	22.977	0.231792	0.0106086	-0.003732	0.642123	0	1	0	72.7874	0.5	1.60944	0	1	0	1	0	1	0	14.221
000428	2014	0.164159	0	0.0755255	22.9458	0.243875	0.00856379	-0.011045	0.80305	0	1	0	79.038	0.5	1.60944	0	1	0	1	0	1	0	14.221
000429	2018	-0.21853	0	1.81696	23.5142	4.97167e-06	0.00558895	0.115989	0.383508	0	0	0	46.8722	0.333333	1.60944	0	0	1	1	0	0	0	14.221
000429	2017	-0.244407	0	1.80335	23.528	0	0.00560678	0.104935	0.427832	0	0	0	46.8081	0.333333	1.60944	0	0	1	1	0	0	0	14.221
000429	2016	-0.213311	0	1.7886	23.5004	2.01518e-05	0.00253111	0.075153	0.449772	0	0	0	47.3392	0.357143	1.60944	0	0	1	1	0	0	0	14.221
000429	2015	-0.0655667	0	0.202882	23.2171	6.61558e-05	0.00397657	0.043818	0.493845	0	0	0	37.1349	0.363636	1.60944	0	0	1	1	0	0	0	14.221
000429	2014	-0.0893759	0	0.188121	23.2501	0	0.00188772	0.028471	0.530826	0	0	0	38.3014	0.363636	1.60944	0	0	1	1	0	1	0	14.221
000430	2018	0.0981818	0	1.0543	21.6379	0.00201027	0.000266205	0.010341	0.36453	0	0	0	33.7491	0.363636	1.09861	0	0	1	1	0	0	0	13.4588
000430	2017	-0.0826955	0	1.08832	21.5718	0.00259368	0.00177001	0.030146	0.331729	0	0	0	34.2053	0.333333	1.09861	0	0	1	1	0	0	0	13.2708
000430	2016	0.211627	0	0.781196	21.4383	0.00314071	0.00176722	0.041442	0.667676	0	0	0	35.6931	0.333333	1.09861	0	0	1	1	0	0	0	13.2708
000430	2015	0.518642	0	0.769504	20.5872	0.005798	0.00515411	0.146817	0.29778	0	0	0	33.0606	0.333333	1.09861	0	0	1	1	0	0	0	13.1806
000430	2014	0.605175	0	0.801781	20.3446	0.00706704	0.00154664	0.093268	0.272118	0	0	0	32.5576	0.333333	1.09861	0	0	1	1	0	0	0	13.1806
000498	2018	-0.654716	0	0.151666	23.8968	0.301845	0.195241	0.032617	0.733793	0	0	0	93.2899	0.428571	1.09861	0	0	1	1	0	0	0	13.8878
000498	2017	-0.505276	0	0.183507	23.5927	0.351128	0.274534	0.035376	0.769372	0	0	0	91.8967	0.333333	1.60944	0	0	1	1	0	1	0	13.8878
000498	2016	-0.366566	0	0.194397	23.4342	0.354975	0.23783	0.033856	0.769289	0	0	0	89.1796	0.333333	1.60944	0	0	1	1	0	1	0	13.8878
000498	2015	0.017745	0	0.174146	23.0666	0.328972	0.345933	0.036953	0.708156	0	0	0	82.1766	0.375	1.60944	0	0	1	1	0	1	0	14.1591
000498	2014	0.0843353	0	0.269426	23.0285	0.356029	0.274655	0.032077	0.735114	0	0	0	84.1011	0.428571	1.60944	0	0	1	1	0	0	0	14.1591
000503	2018	0.78478	0	0.24715	20.9704	5.49343e-05	0.00590699	-0.138305	0.048998	0	1	0	34.9714	0.333333	1.09861	0	1	1	1	0	0	0	14.152
000503	2017	0.776908	0	0.245282	21.0938	8.45727e-05	0.00193708	-0.000204	0.0384133	0	1	0	34.1614	0.428571	1.09861	0	1	1	1	0	0	0	14.152
000503	2016	0.944142	0	0.282331	21.1236	9.98301e-05	0.00455741	0.008811	0.0530016	0	0	0	41.6773	0.428571	1.09861	0	1	1	1	0	0	0	14.152
000503	2015	0.935051	0	0.26136	21.1165	0.000327898	0.00262975	0.006613	0.0687405	0	0	0	39.7618	0.428571	1.09861	0	1	1	1	0	0	0	14.152
000503	2014	1.24958	0	0.279151	21.0844	0.000374144	0.00144963	0.013509	0.0743834	0	0	0	32.0624	0.428571	1.09861	0	1	1	1	0	0	0	14.4574
000505	2018	0.20791	1	0.439099	22.316	0.248963	0.0198846	0.038388	0.422619	0	0	0	54.6809	0.333333	1.09861	0	1	1	1	0	1	1	13.9108
000505	2017	0.46654	1	0.441754	22.5287	0.22918	0.0123578	0.037638	0.572467	0	0	0	54.4794	0.428571	1.09861	0	1	1	1	0	1	0	14.221
000505	2016	0.776604	1	0.297214	21.0493	0.214994	0.0116092	0.049988	0.955978	0	0	1	61.1801	0.333333	1.09861	0	1	1	1	1	1	0	13.7642
000505	2015	0.666433	1	0.281373	21.2624	0.309806	0.0100102	-0.07567	1.13602	0	1	0	60.9836	0.333333	1.09861	1	1	1	1	1	1	0	13.5278
000505	2014	0.402242	1	0.242347	21.2213	0.234975	0.0075228	-0.125387	0.988419	0	1	0	59.6909	0.333333	1.09861	0	1	1	1	1	1	0	13.3847
000510	2018	0.303072	1	1.54365	21.1183	0.0690714	0.00433366	0.068916	0.35626	0	0	0	49.95	0.333333	1.60944	0	1	1	1	0	1	1	13.3047
000510	2017	0.264665	0	1.77246	21.1292	0.0615492	0.00395192	0.029965	0.416092	0	0	0	50.3686	0.333333	1.60944	0	0	1	0	1	1	1	13.3047
000510	2016	0.345186	1	1.7431	21.0022	0.0689072	0.00455494	0.037931	0.35885	0	0	0	50.8822	0.333333	1.60944	0	1	1	0	1	1	1	13.3047
000510	2015	2.57222	0	2.63806	21.1567	0.061385	0.00298007	0.003907	0.484045	0	0	0	53.0189	0.375	1.60944	0	0	1	0	0	1	1	15.6073
000510	2014	-0.00847444	0	2.24003	21.3131	0.0754854	0.0125442	-0.080232	0.559173	0	1	0	55.8211	0.375	1.60944	0	0	1	1	0	0	1	13.3047
000513	2018	-0.060729	0	0.978753	23.5819	0.0640583	0.0792384	0.070899	0.326166	0	0	0	87.5842	0.5	1.09861	0	0	1	1	0	1	1	14.5087
000513	2017	0.148536	0	0.990825	23.4894	0.0693571	0.0853438	0.33963	0.293382	0	0	0	83.4446	0.5	1.09861	0	1	1	1	0	0	1	14.5087
000513	2016	0.231808	0	1.08279	23.0774	0.104395	0.139076	0.089206	0.325153	0	0	0	79.3536	0.454545	1.09861	0	1	1	1	0	0	1	14.5087
000513	2015	0.272335	0	0.960334	22.8124	0.121809	0.155505	0.085768	0.404534	0	0	0	76.896	0.454545	1.09861	0	1	1	1	0	0	1	14.3694
000513	2014	0.338252	1	1.024	22.7115	0.116052	0.146919	0.079838	0.440964	0	0	0	74.458	0.454545	1.09861	0	1	1	1	0	1	1	14.3694
000514	2018	-0.338518	0	0.0463975	22.6059	0.517036	0.0017362	0.006756	0.472779	0	0	0	27.2029	0.571429	1.09861	0	0	1	1	0	1	0	13.4588
000514	2017	-0.340027	0	0.024892	22.5649	0.557861	0.00150279	0.015283	0.451933	0	0	0	26.4764	0.571429	1.09861	0	0	1	1	0	1	0	13.4588
000514	2016	-0.316185	0	0.0663089	22.6076	0.575331	0.00104751	0.011101	0.489082	0	0	0	34.1028	0.571429	1.09861	0	0	1	1	0	1	0	13.4588
000514	2015	-0.542526	0	0.0560117	22.7191	0.549261	0.00334685	-0.01329	0.547649	0	1	0	35.5387	0.4	1.09861	0	0	1	1	0	1	0	13.4588
000514	2014	-0.374447	1	0.0334328	22.776	0.454256	0.00925452	0.013955	0.565628	0	0	0	35.9026	0.571429	1.09861	0	1	1	1	0	1	0	13.5278
000516	2018	-0.637583	0	0.803827	22.712	0.00355246	0.0102262	0.335138	0.209426	0	0	0	53.1695	0.333333	1.60944	0	0	1	1	0	1	0	13.2177
000516	2017	-0.661237	0	0.801972	22.4867	0.0117359	0.0109277	0.03456	0.377534	0	0	0	61.0246	0.363636	1.94591	0	0	1	1	0	1	0	13.2177
000516	2016	-0.610847	0	0.785036	22.438	0.0094086	0.0100006	0.037041	0.370194	0	0	0	59.8498	0.363636	1.94591	0	0	1	1	0	1	0	13.2177
000516	2015	-0.586525	0	0.884342	22.3935	0.00995153	0.00918144	0.054606	0.373586	0	0	0	59.8247	0.363636	1.94591	0	0	1	1	0	1	0	13.2177
000516	2014	-0.216514	0	0.893085	21.9798	0.0114961	0.0111545	0.09832	0.545332	0	0	0	59.338	0.363636	1.94591	0	0	0	1	0	1	0	13.2177
000517	2018	-0.292907	1	0.749356	23.9144	0.71431	0.00276752	0.029226	0.803889	0	0	0	37.8418	0.375	1.60944	0	1	1	1	0	1	0	14.0779
000517	2017	-0.395515	1	0.75436	23.3031	0.592187	0.00302473	0.044568	0.678841	0	0	0	34.3802	0.375	1.60944	0	1	1	1	0	1	0	13.7102
000517	2016	-0.28038	1	0.751146	23.1308	0.657937	0.00487427	0.015643	0.668969	0	0	0	30.5941	0.333333	1.60944	0	1	1	1	0	1	0	13.7102
000517	2015	-0.164182	1	0.75635	22.7945	0.626637	0.00635554	0.014818	0.543365	0	0	0	30.1828	0.333333	1.60944	0	1	1	1	0	1	0	13.7102
000517	2014	-0.570102	0	0.116315	22.5155	0.796481	0.00424459	0.043471	0.387116	0	0	0	29.1376	0.333333	1.60944	0	0	1	1	0	1	0	13.1616
000518	2018	1.14485	1	2.81982	20.6463	0.627088	0.139933	-0.031996	0.305737	0	1	0	17.72	0.5	1.09861	1	1	1	1	1	0	1	14.0624
000518	2017	0.911748	0	2.78908	20.6524	0.626976	0.120658	0.010929	0.274877	0	0	1	16.7332	0.5	1.09861	0	1	1	0	1	0	1	14.0969
000518	2016	0.905887	0	3.81481	20.7405	0.453725	0.115086	0.006057	0.399331	0	0	1	20.3224	0.4	1.09861	1	1	1	0	1	0	1	14.0969
000518	2015	1.0413	0	3.9984	20.5424	0.253975	0.118967	-0.136637	0.270619	0	1	0	20.7364	0.333333	1.09861	1	1	1	0	1	0	1	14.0969
000518	2014	1.01521	0	3.08112	20.5225	0.051761	0.103088	-0.011198	0.117947	0	1	0	19.7231	0.4	1.09861	0	1	1	0	1	0	1	14.0969
000521	2018	-0.107438	1	0.564692	23.4681	0.139729	0.107378	0.002213	0.66999	0	0	0	128.53	0.333333	1.60944	0	1	1	1	0	1	1	14.221
000521	2017	-0.174919	0	0.782224	23.4934	0.182821	0.111544	0.002536	0.676899	0	0	0	131.069	0.333333	1.60944	0	0	1	1	0	1	1	14.1871
000521	2016	-0.0927446	1	0.764257	23.2496	0.157867	0.0894627	0.02025	0.586964	0	0	0	137.721	0.333333	1.60944	0	1	1	1	0	1	1	14.1156
000521	2015	0.0281673	1	0.653507	22.9278	0.170294	0.147344	0.002348	0.622796	0	0	0	135.241	0.333333	1.60944	0	1	1	1	0	1	1	14.0779
000521	2014	-0.221004	1	0.941937	22.9215	0.195999	0.128781	0.031989	0.61834	0	0	0	119.8	0.333333	1.60944	0	1	1	1	0	1	1	13.8155
000523	2018	-0.262782	1	0.694363	22.6784	0.178504	0.425907	0.005571	0.73211	0	0	0	28.8791	0.428571	0.693147	0	1	1	1	0	1	1	13.7799
000523	2017	-0.168753	1	0.785401	22.2945	0.0726734	0.465688	0.007525	0.617673	0	0	0	29.1204	0.428571	0.693147	0	1	1	1	0	1	1	13.7695
000523	2016	0.701033	1	0.794488	22.1512	0.120592	0.421163	0.010128	0.571952	0	0	0	28.3725	0.428571	1.09861	0	1	1	1	0	1	1	14.5146
000523	2015	-0.0657087	1	0.338443	21.9845	0.151185	0.370536	0.009075	0.68796	0	0	0	27.313	0.428571	1.09861	0	1	1	1	0	1	1	13.5696
000523	2014	-0.0200894	1	0.2307	21.8257	0.193418	0.302497	0.014514	0.642641	0	0	0	26.533	0.428571	1.09861	0	1	1	1	0	1	1	13.5035
000524	2018	0.323269	0	0.868033	22.2457	0.00384614	0.0384535	0.048325	0.432239	0	0	0	76.935	0.333333	1.60944	0	1	0	1	0	1	0	13.981
000524	2017	0.30785	0	0.846298	22.2135	0.0055794	0.027895	0.047778	0.419242	0	0	0	74.4916	0.333333	1.60944	0	1	0	1	0	1	0	13.981
000524	2016	0.221715	0	0.575883	20.5642	0.00567501	0.0225044	0.036095	0.269299	0	0	0	31.8904	0.333333	1.60944	0	1	0	1	0	1	0	12.9598
000524	2015	0.219524	0	0.655344	20.553	0.00593707	0.0175528	0.048301	0.269534	0	0	0	29.7993	0.333333	1.60944	0	1	0	1	0	1	0	12.9598
000524	2014	0.204913	0	0.602038	20.4761	0.00620047	0.0182849	0.045745	0.29115	0	0	0	31.5278	0.333333	1.60944	0	0	0	1	0	1	0	12.8992
000525	2018	-0.298002	0	0.369336	23.3162	0.109767	0.139377	0.049396	0.644885	0	0	0	59.9917	0.333333	1.60944	0	0	1	1	0	1	1	13.9978
000525	2017	-0.198816	0	0.364861	23.2434	0.132075	0	0.063009	0.642512	0	0	0	58.6345	0.333333	1.60944	0	0	1	1	0	1	1	13.9978
000525	2016	-0.224152	0	0.443011	23.0755	0.11932	0.10635	0.013556	0.541315	0	0	0	54.0093	0.333333	1.60944	0	0	1	1	0	1	1	13.9978
000525	2015	-0.481702	0	0.554973	22.8306	0.154928	0.0735599	0.013966	0.519008	0	0	0	53.3948	0.333333	1.60944	0	0	1	1	0	1	1	13.5924
000525	2014	-0.736857	0	0.469238	23.093	0.240617	0.0579074	0.038609	0.631668	0	0	0	62.1932	0.333333	1.60944	0	0	1	1	0	1	1	13.4
000528	2018	-0.383501	1	0.311202	23.9895	0.197147	0.134775	0.034247	0.614775	0	0	0	99.0303	0.363636	1.60944	0	1	1	1	0	1	1	14.3041
000528	2017	-0.420359	1	0.269688	23.7986	0.179226	0.129519	0.015257	0.579048	0	0	0	91.7606	0.363636	1.60944	0	1	1	1	0	1	1	14.221
000528	2016	-0.518537	0	0.336521	23.7478	0.139407	0.127235	0.002322	0.570183	0	0	0	89.3085	0.363636	1.60944	0	0	1	1	0	1	1	14.0931
000528	2015	-0.549456	0	0.296933	23.738	0.130994	0.154568	0.001008	0.563075	0	0	0	92.9892	0.363636	1.60944	0	0	1	1	0	1	1	14.0931
000528	2014	-0.557838	0	0.162415	23.7583	0.169596	0.166775	0.008907	0.561288	0	0	0	103.233	0.333333	1.60944	0	0	1	1	0	1	1	14.0931
000534	2018	1.04749	0	0.284975	21.6795	0.314534	0.00309928	0.01699	0.409483	0	0	0	18	0.333333	1.09861	0	1	1	1	0	0	0	14.3461
000534	2017	0.515712	1	0.284286	21.6029	0.311164	0.00881524	0.032397	0.358626	0	0	0	19.7231	0.428571	1.09861	0	1	1	1	1	0	0	13.8155
000534	2016	0.575827	1	0.215877	21.5802	0.343847	0.0147841	0.025342	0.403374	0	0	0	19.6723	0.428571	1.09861	0	1	1	1	1	1	0	13.8155
000534	2015	0.46315	1	0.243525	21.914	0.637197	0.000677158	0.011152	0.495967	0	0	0	20.4939	0.428571	1.09861	0	1	1	1	0	1	0	13.8155
000534	2014	0.452344	1	0.103861	21.973	0.719137	0.0017506	0.010994	0.532798	0	0	0	21.3776	0.333333	1.09861	0	1	1	1	0	1	0	13.8155
000538	2018	-0.547244	1	0.872258	24.137	0.328993	0.0610114	0.113283	0.344171	0	0	0	89.822	0.363636	1.09861	0	1	1	1	0	1	1	14.2538
000538	2017	-0.510125	1	0.861496	24.0448	0.312725	0.0445378	0.119816	0.345081	0	0	0	91.0714	0.363636	1.60944	0	1	1	1	0	1	1	14.2538
000538	2016	-0.401414	1	0.743164	23.9255	0.281373	0.041162	0.133594	0.355604	0	0	0	91.6297	0.363636	1.60944	0	1	1	1	0	1	1	14.2538
000538	2015	-0.677652	0	0.746646	23.6829	0.291588	0.0548307	0.154668	0.298748	0	0	0	90.2829	0.3	1.60944	0	0	1	1	0	1	1	13.8643
000538	2014	-0.560402	0	0.612367	23.517	0.304951	0.0339556	0.170919	0.308801	0	0	0	83.8809	0.363636	1.60944	0	0	1	1	0	1	1	13.8643
000539	2018	-0.726175	1	0.138216	25.0182	0.0202076	0.0457977	0.012611	0.57019	1	0	0	82.067	0.333333	1.79176	0	1	1	1	0	1	0	15.0185
000539	2017	-0.789777	0	0.144882	24.9861	0.0215137	0.039802	0.01606	0.581694	1	0	0	83.4086	0.333333	1.79176	0	1	1	1	0	0	0	14.9533
000539	2016	-0.801613	0	0.127552	24.9814	0.0214094	0.0392781	0.018038	0.584921	1	0	0	81.2896	0.352941	1.79176	0	1	1	1	0	0	0	14.9141
000539	2015	-1.16797	1	0.13652	24.9988	0.0185436	0.0345479	0.065674	0.57978	1	0	0	83.3247	0.375	1.79176	0	1	1	1	0	1	0	14.5407
000539	2014	-1.23307	0	0.101934	24.9586	0.0234957	0.037356	0.063192	0.597825	1	0	0	81.7985	0.333333	1.79176	0	0	1	1	0	1	0	14.4574
000541	2018	0.469415	0	2.22846	22.4439	0.137312	0.149319	0.067321	0.223124	0	0	0	96.0937	0.333333	1.60944	0	0	1	1	0	0	1	14.3921
000541	2017	0.443646	0	2.23983	22.4595	0.131517	0.133248	0.126668	0.15437	0	0	0	95.9635	0.333333	1.60944	0	0	1	1	0	0	1	14.3921
000541	2016	0.455937	0	2.25034	22.5316	0.123551	0.0975806	0.17669	0.179453	0	0	0	96.8504	0.333333	1.60944	0	0	1	1	0	0	1	14.3578
000541	2015	0.313591	0	2.1173	22.523	0.0925305	0.0605792	0.007703	0.163774	0	0	0	89.5991	0.333333	1.60944	0	0	1	1	0	0	1	14.3624
000541	2014	0.668132	0	1.30151	22.0415	0.167472	0.0864269	0.075006	0.171864	0	0	0	94.5727	0.333333	1.60944	0	0	1	1	0	0	1	14.3624
000543	2018	-0.739301	0	0.254673	24.0871	0.0142553	0.0516822	0.023073	0.501899	0	0	0	59.4895	0.333333	1.09861	0	0	1	1	0	1	0	14.0779
000543	2017	-0.829617	0	0.230035	24.0022	0.00544934	0.0466781	0.002957	0.480776	0	0	0	58.9915	0.333333	1.09861	0	0	1	1	0	1	0	13.9928
000543	2016	-0.780305	0	0.235869	24.0223	0.00869535	0.05109	0.048863	0.450682	0	0	0	59.6825	0.333333	1.09861	0	1	1	1	0	0	0	14.0134
000543	2015	-0.848338	0	0.247885	23.8491	0.00771654	0.0499681	0.08658	0.424879	0	0	0	59.7578	0.333333	1.09861	0	0	1	1	0	0	0	13.8403
000543	2014	-0.59684	0	0.346414	23.858	0.0134124	0.0522991	0.072853	0.455475	0	0	0	60.5392	0.375	1.09861	0	1	1	1	0	0	0	14.1038
000544	2018	-0.970572	1	0.162912	22.9301	0.000466595	0.0604806	0.052431	0.330266	0	0	0	35.2987	0.444444	1.60944	0	1	1	1	1	0	0	13.2177
000544	2017	-0.911538	1	0.130763	22.6344	0.00409172	0.081521	0.049892	0.175362	0	0	0	34.2929	0.428571	1.60944	0	1	1	1	1	0	0	13.2177
000544	2016	-1.09143	1	0.370299	22.5484	0.00438066	0.0354222	0.051703	0.152379	0	0	0	33.8821	0.428571	1.38629	0	1	1	1	1	0	0	12.948
000544	2015	-0.29721	1	1.1163	21.6065	0.00546975	0.0253608	0.043904	0.588091	0	0	0	25.6125	0.428571	1.60944	0	1	1	1	1	0	0	12.948
000544	2014	-0.37192	1	0.881794	21.5544	0.00527452	0.167016	0.032765	0.606739	0	0	0	27.4226	0.428571	1.60944	0	1	1	1	1	0	0	12.9239
000545	2018	0.538518	0	0.158305	21.8632	0.0861075	0.0214623	0.034716	0.34333	0	0	0	31.7175	0.4	1.09861	0	1	0	1	0	0	1	14.0624
000545	2017	0.50479	0	0.154736	21.7357	0.0898417	0.0243261	0.060874	0.271909	0	0	0	32.7719	0.4	1.09861	0	0	0	1	0	0	1	13.9978
000545	2016	0.0791028	0	0.187011	21.715	0.0442206	0.0135643	0.046278	0.294113	0	0	0	32.8177	0.5	1.09861	0	1	0	1	0	0	1	13.5411
000545	2015	0.000996355	0	0.393951	21.6494	0.0404406	0.012151	0.056552	0.300855	0	0	0	32.9393	0.4	1.09861	0	1	0	1	0	0	1	13.4298
000545	2014	0.0322324	0	0.695168	21.4721	0.037734	0.0165319	0.025364	0.231992	0	0	0	28.5307	0.4	1.09861	0	1	0	1	0	0	1	13.4298
000547	2018	0.195291	0	4.52706	22.9563	0.0737555	0.150033	0.059203	0.22516	0	0	0	48.5077	0.333333	1.09861	0	0	1	1	0	0	1	14.5036
000547	2017	0.182852	0	4.46663	22.7803	0.0687149	0.140295	0.043257	0.257714	0	0	0	43.0813	0.333333	1.09861	0	0	1	1	0	1	1	14.4088
000547	2016	0.162548	1	4.97535	22.6614	0.077933	0.102547	0.040394	0.223353	0	0	0	40.6079	0.333333	1.09861	0	1	1	1	0	1	1	14.2917
000547	2015	0.164921	1	5.03655	22.638	0.0865686	0.081941	0.058774	0.189144	0	0	0	38.8072	0.333333	1.09861	0	1	1	1	0	1	1	14.2917
000547	2014	0.360238	1	0.976384	21.9711	0.140239	0.122629	0.072534	0.300708	0	0	0	35.819	0.428571	1.60944	0	0	1	1	1	1	1	14.0225
000550	2018	-0.338634	0	1.00534	23.8759	0.107809	0.114318	0.00369	0.556152	1	0	0	128.608	0.3	1.60944	0	0	1	1	0	0	1	14.7116
000550	2017	-0.433292	0	0.972085	23.996	0.0886646	0.0874446	0.027161	0.52348	1	0	0	131.685	0.333333	1.60944	0	0	1	1	0	0	1	14.7116
000550	2016	-0.339519	0	0.983553	23.9217	0.0789625	0.0478549	0.057878	0.493372	1	0	0	129.865	0.333333	1.60944	0	0	1	1	0	0	1	14.7116
000550	2015	-0.275627	0	0.996934	23.7702	0.0822266	0.0691861	0.109604	0.430844	1	0	0	125.292	0.333333	1.60944	0	0	1	1	0	0	1	14.7075
000550	2014	-0.209114	0	0.937338	23.6935	0.085077	0.035357	0.117164	0.456394	1	0	0	118.474	0.333333	1.60944	0	1	1	1	0	0	1	14.7075
000551	2018	0.793002	0	0.391578	22.2003	0.217689	0.125922	0.036295	0.508004	0	0	0	57.1489	0.363636	1.09861	0	1	1	1	0	0	0	14.4033
000551	2017	0.78093	0	0.405923	22.1625	0.234693	0.125785	0.032811	0.49669	0	0	0	57.9569	0.363636	1.09861	0	1	1	1	0	0	0	14.4033
000551	2016	0.765651	0	0.403439	22.1123	0.207489	0.125774	0.029245	0.486747	0	0	0	60.1332	0.363636	1.09861	0	1	1	1	0	0	0	14.3461
000551	2015	0.774471	0	0.335654	21.9227	0.214804	0.169798	0.018832	0.482095	0	0	0	61.498	0.363636	1.09861	0	1	1	1	0	0	0	14.2855
000551	2014	0.638625	0	0.250129	21.9117	0.203864	0.145229	0.023429	0.463045	0	0	0	61.7414	0.363636	1.09861	0	1	1	1	0	0	0	14.152
000552	2018	-0.369989	0	0.491549	23.0388	0.0320164	0.0285456	0.057517	0.279271	0	0	0	112.619	0.333333	1.60944	0	0	1	1	0	0	0	13.8155
000552	2017	-0.376934	0	0.508779	23.0069	0.0286716	0.0425643	0.058645	0.299799	0	0	0	114.153	0.384615	1.60944	0	0	1	1	0	0	0	13.8155
000552	2016	-0.338656	0	0.524661	22.9251	0.0342438	0.0774249	0.024315	0.305095	0	0	0	118.849	0.333333	1.60944	0	1	1	1	0	0	0	13.8155
000552	2015	-0.359399	0	0.719086	22.9487	0.0444519	0.093839	0.023164	0.338593	0	0	0	121.922	0.333333	1.60944	0	0	1	1	0	0	0	13.8155
000552	2014	0.0189262	0	0.0146419	22.5641	0.0580547	0.105467	0.055165	0.570138	0	0	0	128.18	0.333333	1.60944	0	0	1	1	0	0	0	13.8155
000554	2018	0.757004	1	0.33487	20.9613	0.116333	0.000239704	0.001687	0.287817	0	0	0	36.1248	0.333333	1.09861	0	1	1	1	0	1	0	13.7102
000554	2017	0.730248	0	0.264488	20.8767	0.0839122	9.43578e-08	0.002528	0.209542	0	0	0	36.6333	0.333333	1.09861	0	1	1	1	0	0	0	13.7102
000554	2016	0.770079	0	0.295865	20.8058	0.0899887	0	0.004331	0.154088	0	0	0	35.3412	0.333333	1.09861	0	0	1	1	0	0	0	13.7102
000554	2015	0.742835	0	0.223301	20.784	0.0635637	0.0179194	0.003492	0.139825	0	0	0	37.8814	0.333333	1.09861	0	0	1	1	0	1	0	13.7102
000554	2014	0.721275	0	0.308858	20.8137	0.0651387	0.0266252	0.005778	0.160959	0	0	0	39.3319	0.333333	1.09861	0	0	1	1	0	1	0	13.7102
000555	2018	0.143868	0	0.660554	23.0932	0.161373	0.281072	0.004414	0.530334	0	0	0	95.8488	0.5	1.09861	0	0	1	1	0	0	0	14.3865
000555	2017	0.131349	0	0.813828	23.0954	0.166465	0.297456	0.03147	0.537705	0	0	0	99.7096	0.444444	1.09861	0	0	1	1	0	0	0	14.3865
000555	2016	0.140786	0	0.827049	22.9744	0.139589	0.276856	0.030246	0.507574	0	0	0	92.3905	0.444444	1.09861	0	1	1	1	0	0	0	14.3163
000555	2015	-0.010656	0	0.868413	22.7209	0.159827	0.326393	0.054009	0.552271	0	0	0	71.9375	0.4	1.09861	0	1	1	1	0	0	0	14.0225
000555	2014	0.4412	0	0.957578	22.5801	0.0955528	0.349731	0.046176	0.537506	0	0	0	64.6684	0.333333	1.09861	0	1	1	1	0	0	0	14.4468
000558	2018	0.24708	0	0.172224	21.736	0.0981228	0.018449	-0.020452	0.509575	0	1	0	13.1909	0.333333	1.09861	0	0	1	1	0	0	0	13.7642
000558	2017	0.417712	0	0.258443	21.6602	0.114811	0.00602856	0.017642	0.457423	0	0	0	13.1909	0.333333	1.09861	0	0	1	1	0	1	0	13.7642
000558	2016	0.718561	1	0.293645	21.6574	0.297392	0.0143219	0.020454	0.45875	0	0	0	13.3791	0.333333	1.09861	0	1	1	1	0	1	0	13.9978
000558	2015	0.417627	1	0.354241	21.7638	0.218198	0.0113273	-0.0938	0.521308	0	1	0	13.8203	0.428571	1.09861	0	1	1	1	0	1	0	13.9978
000558	2014	0.503558	0	0.59391	22.2661	0.702736	0.00337953	0.023103	0.6261	0	0	0	20.567	0.375	1.09861	0	1	0	1	0	1	0	13.9978
000559	2018	0.172803	0	0.180621	23.2122	0.168722	0.152791	0.063492	0.546613	0	0	0	97.4166	0.333333	1.60944	0	1	1	1	0	0	1	14.4033
000559	2017	0.166096	0	0.175325	23.1682	0.162176	0.166206	0.080144	0.532298	0	0	0	98.4733	0.375	1.60944	0	1	1	1	0	0	1	14.4033
000559	2016	0.205359	1	0.147852	23.1672	0.132275	0.175053	0.073077	0.589862	0	0	0	101.242	0.333333	1.60944	0	1	1	1	0	1	1	14.4033
000559	2015	0.152395	1	0.162467	23.2685	0.125064	0.159933	0.068035	0.640637	0	0	0	102.504	0.333333	1.60944	0	1	1	1	0	1	1	14.4033
000559	2014	0.0752276	1	0.0883211	23.2001	0.141678	0.148628	0.072278	0.633816	0	0	0	103.706	0.333333	1.38629	0	1	1	1	0	1	1	14.2855
000560	2018	0.761226	1	2.27552	23.6339	0.0325038	0.0588607	0.039204	0.483221	0	0	0	228.943	0.428571	1.38629	0	0	1	1	1	1	0	15.1373
000560	2017	0.544485	1	3.47221	23.5642	0.0392251	0.0639942	0.006362	0.530688	0	0	0	242.905	0.428571	1.60944	0	0	1	1	1	1	0	14.8973
000560	2016	-0.205205	1	2.83168	22.6234	0.150166	0.00627915	0.013719	0.431851	0	0	0	36.9053	0.428571	1.60944	0	0	1	1	1	1	0	13.7102
000560	2015	-0.167978	1	3.11001	22.531	0.248433	0.00598815	0.003823	0.382268	0	0	0	46.465	0.428571	1.60944	0	0	1	1	1	1	0	13.7102
000560	2014	-0.0188404	0	1.1071	22.2235	0.319028	0.00722002	0.01924	0.716329	0	0	0	63.8749	0.428571	1.60944	0	0	0	1	0	1	0	13.4588
000561	2018	0.246678	0	0.364732	21.7909	0.219634	0.238064	0.034898	0.483476	0	0	0	54.7357	0.333333	1.60944	0	1	1	1	0	0	1	13.7102
000561	2017	0.248797	0	0.428366	21.7443	0.203744	0.234102	0.034973	0.495297	0	0	0	55.1271	0.375	1.60944	0	0	1	1	0	0	1	13.7102
000561	2016	0.368493	0	0.460076	21.5598	0.25927	0.276096	0.046336	0.457936	0	0	0	55.5068	0.333333	1.60944	0	0	1	1	0	0	1	13.7102
000561	2015	0.388932	0	0.44405	21.5415	0.25813	0.261946	0.044752	0.503268	0	0	0	53.9259	0.333333	1.60944	0	0	1	1	0	0	1	13.7102
000561	2014	0.423812	0	0.429621	21.3682	0.24815	0.291157	0.024042	0.45517	0	0	0	51.5364	0.333333	1.60944	0	0	1	1	0	0	1	13.7102
000564	2018	0.445958	0	2.78641	24.7392	0.115719	0.00973688	0.013641	0.426423	0	0	0	96.7781	0.428571	1.09861	0	0	1	1	0	1	0	15.6401
000564	2017	0.591249	1	2.89517	24.7453	0.12239	0.0256266	0.027969	0.43963	0	0	0	103.962	0.428571	1.09861	0	0	1	1	1	1	0	15.8034
000564	2016	0.538607	0	2.99539	24.5816	0.18785	0.0051631	0.020602	0.361606	0	0	0	120.735	0.428571	1.09861	0	1	1	1	0	0	0	15.6303
000564	2015	0.434724	0	0.660903	22.9362	0.0262406	0.00222319	-0.03818	0.74073	0	1	0	98.6509	0.428571	1.09861	0	0	1	1	0	0	0	14.5574
000564	2014	0.0618624	0	0.0985793	22.7336	0.0226363	0.00146674	0.008573	0.765431	0	0	0	63.4271	0.428571	1.09861	0	0	1	1	0	1	0	13.9108
000565	2018	0.265807	0	0.0835437	21.1077	0.085588	0.0664139	0.029753	0.265447	0	0	0	30.2159	0.333333	1.60944	0	0	1	1	0	1	1	13.3847
000565	2017	0.24741	0	0.0926967	21.175	0.075566	0.0636297	0.055877	0.334427	0	0	0	30.692	0.333333	1.60944	0	0	1	1	0	0	1	13.3847
000565	2016	0.42297	0	0.0866469	21.0104	0.0815326	0.0939041	0.186741	0.262776	0	0	0	31.749	0.333333	1.60944	0	0	1	1	0	0	1	13.3847
000565	2015	0.526449	0	0.0674884	20.7823	0.124927	0.0959582	0.143772	0.26697	0	0	0	32.8786	0.375	1.60944	0	0	1	1	0	1	1	13.3847
000565	2014	0.534609	0	0.139536	20.6754	0.11635	0.103839	0.046302	0.331116	0	0	0	33.9853	0.333333	1.60944	0	0	1	1	1	0	1	13.3847
000568	2018	-0.67703	0	1.47026	23.8414	0.142908	0.000457145	0.165742	0.242457	0	0	0	53.6656	0.363636	1.60944	0	0	1	1	0	1	1	13.9978
000568	2017	-0.646331	0	1.29082	23.7067	0.142331	0.000405394	0.154325	0.224905	0	0	0	49.5076	0.363636	1.60944	0	0	1	1	0	1	1	13.9978
000568	2016	-0.414369	0	1.26668	23.3388	0.181972	0.000285115	0.145075	0.186441	0	0	0	44.8219	0.363636	1.60944	0	0	1	1	0	1	1	13.9978
000568	2015	-0.873825	0	1.37538	23.3021	0.216968	0.000927525	0.117691	0.213882	0	0	1	40.2741	0.4	1.60944	0	0	1	1	0	1	1	13.9377
000568	2014	-0.495598	0	1.2986	23.3013	0.214641	0.000357272	0.072094	0.256437	0	0	0	43.6921	0.4	1.60944	1	0	1	1	0	1	1	13.9377
000573	2018	0.404484	0	0.493271	21.9671	0.383853	0.000665126	0.012398	0.507999	0	0	0	20.0499	0.4	1.60944	0	1	1	0	0	1	0	13.8155
000573	2017	0.37894	0	0.596018	21.8014	0.43993	0.00491988	0.011097	0.415724	0	0	0	23.0868	0.4	1.60944	0	1	1	0	0	1	0	13.7536
000573	2016	0.391145	0	0.381159	21.7387	0.445278	0.0123182	0.064723	0.377309	0	0	0	20.3715	0.4	1.60944	0	1	1	0	0	1	0	13.6877
000573	2015	0.156511	0	0.328001	21.8823	0.515228	0.0101155	-0.030373	0.52116	0	1	0	17.088	0.4	1.60944	0	1	1	0	0	1	0	13.6877
000573	2014	0.266398	0	0.427213	21.9239	0.469873	0.0192136	0.001921	0.513962	0	0	0	17.8326	0.4	1.60944	0	1	1	0	0	1	0	13.6877
000581	2018	-0.31941	0	1.30213	23.7626	0.0688553	0.0918911	0.119947	0.212524	0	0	0	74.3102	0.363636	1.09861	0	1	1	1	0	0	1	14.4033
000581	2017	-0.302945	0	1.12373	23.7305	0.0731026	0.0986396	0.141204	0.241196	0	0	0	73.5595	0.363636	1.09861	0	1	1	1	0	0	1	14.4033
000581	2016	-0.336604	1	1.29899	23.5719	0.0781663	0.0767331	0.104708	0.223899	0	0	0	72.1803	0.363636	1.09861	0	1	1	1	0	1	1	14.2729
000581	2015	-0.307371	1	1.30914	23.4772	0.0551178	0.0803079	0.102857	0.222287	0	0	0	70.9154	0.363636	1.09861	0	1	1	1	0	1	1	14.2729
000581	2014	-0.255684	0	1.21136	23.3966	0.0767272	0.0832452	0.115306	0.222622	0	0	0	71.6519	0.363636	1.09861	0	0	1	1	0	1	1	14.2729
000584	2018	0.0951377	0	1.59184	22.2262	0.22964	0.0746218	0.029217	0.599849	0	0	0	30.249	0.333333	1.09861	0	0	1	1	0	1	1	13.7102
000584	2017	0.184309	0	1.20553	22.0249	0.25614	0.0564488	0.038992	0.54165	0	0	0	32.7414	0.333333	1.09861	0	0	1	1	0	1	1	13.7102
000584	2016	-0.30254	0	0.170888	21.5311	0.318064	0.0040872	-0.193166	0.299071	0	1	0	24.6779	0.375	1.09861	0	1	1	1	0	0	1	13.3047
000584	2015	-0.210223	0	0.194987	21.8066	0.277203	0.00363647	0.004211	0.296732	0	0	0	26.0576	0.333333	1.09861	0	1	1	1	0	0	1	13.3047
000584	2014	0.174535	0	0.220647	21.9734	0.295978	0.0033893	0.046163	0.402859	0	0	0	30.692	0.333333	0.693147	0	0	1	1	0	0	1	13.7102
000589	2018	0.100122	0	0.161143	23.0729	0.076116	0.0849199	0.008731	0.674157	0	0	0	79.6053	0.4	0.693147	0	0	1	0	0	0	1	14.221
000589	2017	-0.0802534	0	0.153697	22.997	0.0689926	0.117749	-0.022011	0.656262	0	1	0	78.1217	0.4	1.09861	0	0	1	0	0	0	1	14.221
000589	2016	0.0681232	0	0.133756	23.0678	0.0826813	0.112316	0.001367	0.656792	0	0	0	81.1049	0.4	1.09861	0	0	1	0	0	0	1	14.221
000589	2015	-0.135562	0	0.134441	23.137	0.0892229	0.115109	-0.02473	0.688149	0	1	0	87.2124	0.4	1.09861	0	0	1	0	0	0	1	14.221
000589	2014	-0.0753478	0	1.34841	22.9985	0.114687	0.143836	0.019302	0.612106	0	0	0	88.8538	0.4	1.09861	0	0	1	0	0	0	1	14.0779
000593	2018	0.490269	0	0.820674	21.214	0.0465348	0.0718546	-0.110957	0.432778	0	1	0	28.7054	0.333333	1.09861	0	1	1	1	0	0	0	13.8155
000593	2017	0.636835	0	0.355564	21.2689	0.0378136	0.0446271	0.016221	0.357766	0	0	0	28.8617	0.428571	1.09861	0	1	1	1	0	0	0	13.8155
000593	2016	0.132855	0	0.385458	21.1812	0.0512891	0.061152	-0.043589	0.300704	0	1	0	27.7489	0.375	1.09861	0	1	1	1	0	0	0	13.4588
000593	2015	0.704816	0	0.364284	20.4878	0.0624724	0.0138302	0.018083	0.177676	0	0	0	31.5278	0.333333	1.09861	0	1	1	1	0	0	0	13.4588
000593	2014	0.689541	0	0.170829	20.4602	0.0682224	0.0163343	0.020505	0.13501	0	0	0	32.5423	0.333333	1.09861	0	1	1	1	0	0	0	13.4588
000596	2018	0.0789596	1	0.252533	23.2498	0.192432	0.00237796	0.153636	0.35813	0	0	0	91.2305	0.333333	1.60944	0	1	1	1	0	1	1	14.2855
000596	2017	0.140642	1	0.250261	23.041	0.203305	0.00221279	0.125494	0.326182	0	0	0	89.3924	0.333333	1.60944	0	1	1	1	0	1	1	14.2855
000596	2016	0.0954202	1	0.246667	22.8907	0.204486	0.00140648	0.106828	0.319987	0	0	0	76.0132	0.333333	1.60944	0	1	1	1	0	1	1	14.152
000596	2015	-0.0413238	1	0.264429	22.695	0.194443	0.000688845	0.105258	0.327075	0	0	0	76.4722	0.333333	1.60944	0	1	1	1	0	1	1	13.9108
000596	2014	0.0219192	1	0.233595	22.5817	0.191343	0.000676377	0.097632	0.348088	0	0	0	77.0519	0.333333	1.60944	0	1	1	1	0	1	1	13.9108
000597	2018	-0.604006	0	1.3207	23.1845	0.108478	0.157699	0.01805	0.693411	0	0	0	87.5157	0.444444	1.09861	0	0	1	1	0	1	1	13.5924
000597	2017	0.10322	0	0.88954	23.0835	0.127715	0.133828	0.009033	0.759463	0	0	0	90.0333	0.444444	1.60944	0	0	1	1	0	1	1	14.221
000597	2016	0.175805	0	1.14105	23.0046	0.111588	0.11016	0.002851	0.751378	0	0	0	90.912	0.444444	1.38629	0	0	1	1	0	1	1	14.221
000597	2015	0.0483709	0	1.36265	22.8857	0.0991112	0.0844074	-0.045426	0.723788	0	1	0	92.6283	0.444444	1.60944	0	0	1	1	0	1	1	14.221
000597	2014	-0.193438	1	1.50014	22.8719	0.114091	0.0829858	0.010395	0.677917	0	0	0	94.8894	0.333333	1.60944	0	1	1	1	1	1	1	13.8155
000599	2018	0.124241	0	0.874068	22.9166	0.150088	0.12685	0.00333	0.570377	0	0	0	67.3127	0.375	1.94591	0	0	1	1	0	1	1	14.221
000599	2017	0.181305	0	0.630734	22.8491	0.155941	0.154372	0.013048	0.665051	0	0	0	69.5701	0.333333	1.94591	0	0	1	1	0	1	1	14.221
000599	2016	0.273019	0	0.626734	22.704	0.14168	0.158521	0.011848	0.627498	0	0	0	74.0135	0.333333	1.94591	0	0	1	1	0	1	1	14.221
000599	2015	0.366394	0	0.571703	22.499	0.144377	0.130485	0.010807	0.560562	0	0	0	79.5676	0.375	1.94591	0	0	1	1	0	1	1	14.221
000599	2014	0.415854	0	0.863192	22.3429	0.129653	0.146366	0.011689	0.504491	0	0	0	85.1822	0.333333	1.94591	0	0	1	1	0	1	1	14.221
000601	2018	-0.304398	0	2.22934	23.0277	0.0305145	0.0524007	0.03303	0.519525	0	0	0	72.0347	0.333333	1.60944	0	0	1	1	0	0	0	13.8155
000601	2017	-0.508697	0	2.45375	22.9388	0.0286798	0.0458357	0.050942	0.482853	0	0	0	69.4838	0.25	1.60944	0	0	1	1	0	0	0	13.5924
000601	2016	-0.449043	0	1.97446	22.9018	0.0320707	0.0300734	0.053425	0.490746	0	0	0	67.7495	0.363636	1.60944	0	0	1	1	0	0	0	13.5924
000601	2015	-0.454211	0	1.83801	22.8642	0.0369717	0.0374215	0.035228	0.506576	0	0	0	66.5582	0.363636	1.60944	0	0	1	1	0	0	0	13.5924
000601	2014	-0.458487	0	1.29004	22.8764	0.0414216	0.0312228	0.031318	0.535824	0	0	0	66.1438	0.333333	1.60944	0	0	1	1	0	0	0	13.5924
000603	2018	0.120928	0	1.03271	22.034	0.0399626	0.00372152	0.140633	0.420842	0	0	0	34.8425	0.333333	1.09861	0	1	1	1	0	0	0	13.5924
000603	2017	-0.063707	0	1.1849	22.1629	0.0627186	0.00513613	0.130887	0.305247	0	0	0	26.1725	0.333333	1.09861	0	1	1	1	0	0	0	13.5924
000603	2016	-0.207385	0	1.2367	21.7675	0.0043998	0	0.147358	0.068488	0	0	0	22.2036	0.333333	1.09861	0	0	1	1	0	0	0	13.3047
000603	2015	0.452746	0	2.79354	21.0658	0.0192679	0	0.329558	0.252861	0	0	0	20.1246	0.333333	1.09861	0	0	1	1	0	1	0	13.3047
000603	2014	0.653243	0	0.599213	20.8411	0.0468672	0	0.396855	0.279382	0	0	0	20.1742	0.363636	1.60944	0	1	0	1	0	1	0	13.3047
000606	2018	0.657807	1	2.21954	22.1503	2.52868e-05	0.0245981	0.027747	0.318815	0	0	0	53.6656	0.428571	1.09861	0	1	1	1	1	1	0	14.3461
000606	2017	0.301622	1	2.21954	22.0682	0.000249692	0.00953235	0.022272	0.236929	0	0	0	19.0788	0.428571	1.09861	0	1	1	1	1	1	1	14.0779
000606	2016	0.486307	1	2.32762	21.8642	0.030336	0.0195897	0.019877	0.0900532	0	0	0	36.428	0.5	1.09861	0	1	1	1	1	1	1	14.1732
000606	2015	0.354517	1	1.47769	20.7366	0.0733627	0.0487708	-0.127221	0.306566	0	1	0	34.176	0.428571	1.09861	0	1	1	1	0	1	1	13.5008
000606	2014	0.230621	1	1.45875	21.0052	0.106748	0.0504981	-0.091158	0.347532	0	1	0	35.7491	0.428571	1.09861	0	1	1	1	0	1	1	13.5008
000607	2018	0.860922	0	0.353909	21.9015	0.0129026	0.114428	0.048612	0.346797	0	0	0	56.1694	0.375	1.60944	0	0	1	1	0	1	0	14.4033
000607	2017	0.867293	0	0.353271	21.8866	0.00982155	0.113532	0.068111	0.373694	0	0	0	56.3471	0.375	1.60944	0	0	1	1	0	1	0	14.4033
000607	2016	0.910276	0	0.386635	21.8118	0.011178	0.176133	0.106473	0.326604	0	0	0	56.9825	0.375	1.60944	0	0	1	1	0	1	0	14.4033
000607	2015	0.838376	0	0.363788	21.5966	0.0174775	0.198126	0.145041	0.286123	0	0	0	52.9339	0.375	1.60944	0	0	1	1	0	1	0	14.221
000607	2014	0.406542	0	0.34462	21.3926	0.0179311	0.198938	0.120404	0.321592	0	0	0	53.9444	0.454545	1.79176	0	0	1	1	0	1	1	13.7102
000608	2018	0.321903	1	1.13672	22.6078	0.103111	0.00707718	0.012281	0.433104	1	0	0	12.1244	0.428571	1.09861	0	1	1	1	0	1	0	14.6484
000608	2017	0.269883	1	1.07456	22.6995	0.0985012	0.00769943	0.022354	0.490094	1	0	0	13.4536	0.428571	1.09861	0	1	1	1	0	1	0	14.6484
000608	2016	0.0299791	1	0.748589	23.0057	0.291798	0.00550009	-0.043773	0.62328	1	1	0	19.4165	0.428571	1.09861	0	1	1	1	0	1	0	14.6484
000608	2015	0.108824	1	0.529847	23.0508	0.297156	0.00487041	0.006359	0.597069	1	0	0	21.4709	0.428571	1.09861	0	1	1	1	0	1	0	14.604
000608	2014	-0.185708	1	0.477775	23.1426	0.286389	0.00393592	-0.048373	0.612349	1	1	0	23.2594	0.428571	1.09861	0	1	1	1	0	1	0	14.5574
000609	2018	0.424009	1	0.689389	21.8103	0.832028	7.60095e-06	-0.026109	0.489026	0	1	0	15.2643	0.4	1.09861	0	1	1	1	1	1	0	13.8155
000609	2017	0.570617	1	1.40402	21.2842	0.173494	1.28635e-05	0.069446	0.100147	0	0	0	10.0499	0.4	1.09861	0	0	1	1	1	1	0	13.8155
000609	2016	0.378089	1	3.12571	21.4731	0.22782	1.8407e-05	0.064894	0.319399	0	0	0	11.225	0.375	1.09861	0	0	1	1	1	1	0	13.5924
000609	2015	0.586138	1	2.83608	21.4076	0.182026	2.54214e-05	0.00941	0.342105	0	0	0	16.4621	0.333333	1.09861	0	1	1	1	1	1	0	13.8155
000609	2014	0.417544	1	2.3118	21.3522	0.213647	2.84993e-05	0.063138	0.313943	0	0	0	15.1658	0.333333	1.09861	0	0	1	1	1	1	0	13.5924
000612	2018	-0.754459	0	2.73441	22.7307	0.0590185	0.00239319	-0.059308	0.432418	0	1	0	53.9722	0.333333	1.09861	0	1	1	1	0	0	1	13.4588
000612	2017	-0.596021	1	2.76405	22.7335	0.107941	0.00307487	0.023832	0.369023	0	0	0	62.3378	0.333333	1.09861	0	1	1	1	1	0	1	13.4588
000612	2016	-0.571209	1	2.07265	22.7087	0.0685524	0.00511122	0.012472	0.378894	0	0	0	62.7694	0.333333	1.09861	0	1	1	1	1	0	1	13.4588
000612	2015	-0.823513	1	1.52332	22.8783	0.0407253	0.0031133	-0.007035	0.447863	0	1	0	63.6475	0.375	1.09861	0	1	1	1	0	1	1	13.4588
000612	2014	-0.67113	1	1.75514	22.9367	0.0470382	0.0043027	0.043627	0.48312	0	0	0	64.4205	0.454545	1.09861	0	1	1	1	0	1	1	13.4588
000613	2018	1.64531	0	1.03462	18.2951	0.00251017	0.00483502	0.007438	0.118013	0	0	0	11.9583	0.4	1.09861	0	1	1	0	1	0	0	13.0605
000613	2017	1.63468	1	1.28995	18.2868	0.00259533	0.00679266	0.029641	0.118116	0	0	0	12.0416	0.5	1.09861	0	1	1	1	1	0	0	13.0605
000613	2016	1.44879	1	1.2095	18.4737	0.00207863	0.00654797	-0.025303	0.295585	0	1	0	12.0416	0.5	1.09861	0	1	1	1	1	0	0	13.0605
000613	2015	1.1991	1	1.49899	18.4684	0.00207913	0.00438753	-0.068301	0.266477	0	1	0	12.3288	0.5	1.09861	0	1	1	1	1	0	0	12.8739
000613	2014	1.33297	1	1.28376	18.5524	0.00269157	0.0230746	0.021956	0.26004	0	0	0	12.7279	0.5	1.09861	0	1	1	1	1	0	0	12.8739
000616	2018	-0.191296	0	0.42762	22.6123	0.21329	0.0033523	0.041231	0.27457	0	0	0	13.2288	0.428571	1.09861	0	0	1	1	0	0	0	13.7747
000616	2017	-0.278656	1	0.46245	23.0433	0.399948	0.00079965	0.000831	0.572248	0	0	0	15.7162	0.428571	1.09861	0	1	1	1	0	1	0	13.8155
000616	2016	-0.386209	1	0.418066	22.9091	0.427149	0.000971841	-0.054079	0.511253	0	1	0	11.3578	0.428571	1.09861	0	1	1	1	0	1	0	13.8155
000616	2015	-0.0132648	0	0.36353	22.8939	0.436125	0.00170123	0.025446	0.49434	0	0	0	15.4919	0.428571	1.09861	0	0	1	1	0	1	0	13.9978
000616	2014	0.0584219	0	0.318041	22.8766	0.69052	0.00420597	0.020073	0.507899	0	0	0	27.6948	0.428571	1.09861	0	0	0	1	0	1	0	13.9978
000619	2018	-0.241935	1	0.369318	22.0554	0.136346	0.0566544	0.000857	0.30386	0	0	0	60.1831	0.333333	1.09861	0	1	1	1	0	1	1	13.4298
000619	2017	-0.294998	1	0.339257	21.9813	0.127214	0.047152	0.003998	0.252183	0	0	0	59.8582	0.333333	1.09861	0	1	1	1	0	1	1	13.3847
000619	2016	-0.288081	1	0.42178	22.0779	0.105532	0.0392565	0.022385	0.312097	0	0	0	59.9333	0.333333	1.09861	0	1	1	1	0	1	1	13.3847
000619	2015	-0.294921	1	0.562467	22.0866	0.109635	0.0279473	0.029565	0.321319	0	0	0	60.8933	0.333333	1.09861	0	1	1	1	0	1	1	13.3847
000619	2014	-0.297612	1	0.428713	22.1245	0.154191	0.0177959	0.02904	0.353838	0	0	0	62.3779	0.375	1.09861	0	1	1	1	0	1	1	13.3847
000620	2018	-0.481717	0	0.323749	24.7049	0.452761	0.00735268	0.023789	0.813805	0	0	0	89.1011	0.375	1.09861	0	0	1	1	0	0	0	14.4033
000620	2017	-0.480094	0	0.20327	24.6609	0.472405	0.00934192	0.017999	0.840289	0	0	0	81.1357	0.333333	1.38629	0	0	1	1	0	0	0	14.4033
000620	2016	-0.374423	0	0.203755	24.5204	0.492339	0.0077487	0.012126	0.843706	0	0	0	71.8958	0.333333	1.38629	0	0	1	1	0	1	0	14.4033
000620	2015	-0.42172	0	0.261262	24.2495	0.534654	0.00551529	0.009812	0.800459	0	0	0	69.2026	0.333333	1.38629	0	0	1	1	0	1	0	14.221
000620	2014	-0.210985	0	0.20747	23.9299	0.579304	0.0117749	0.018775	0.848133	0	0	0	50.9117	0.333333	1.09861	0	0	1	1	0	1	0	14.221
000622	2018	1.00715	0	1.64275	19.6502	0.03457	0.0860744	0.024722	0.402865	0	0	0	12.1655	0.333333	1.09861	0	0	1	1	0	0	1	13.1806
000622	2017	0.715189	0	1.74849	19.7957	0.042244	0.0749535	-0.085147	0.496649	0	1	0	13.8924	0.333333	1.09861	0	0	1	1	0	0	1	13.1806
000622	2016	0.912266	0	1.75417	19.9607	0.0514387	0.0422774	0.112792	0.542295	0	0	0	11.7473	0.375	1.09861	0	0	1	1	0	1	1	13.1224
000622	2015	0.749864	0	1.71083	19.5397	0.0667532	0.0695974	-0.153997	0.444994	0	1	0	14	0.375	0.693147	0	0	1	1	0	1	1	13.1224
000622	2014	0.279189	1	1.775	19.7396	0.0625353	0.0605099	-0.099641	0.405503	0	1	0	14	0.333333	1.09861	0	1	1	1	0	1	1	12.7657
000623	2018	-1.10258	0	0.699686	23.9284	0.0220642	0.0300152	0.039779	0.138458	0	0	0	61.6685	0.428571	1.60944	0	0	0	0	0	0	1	13.8155
000623	2017	-1.06543	0	0.772087	23.8077	0.0218493	0.0270903	0.087458	0.0603057	0	0	0	57.8878	0.428571	1.60944	0	0	0	0	0	0	1	13.8155
000623	2016	-0.987418	0	0.743967	23.7359	0.0244033	0.021802	0.082432	0.072096	0	0	0	62.6259	0.428571	1.60944	0	0	1	1	0	0	1	13.8155
000623	2015	-1.13314	0	0.29872	23.7107	0.0230104	0.0178052	0.154854	0.113463	0	0	0	64.7225	0.428571	1.60944	0	0	1	1	0	0	1	13.5924
000623	2014	-0.965057	0	0.314323	23.3457	0.0308545	0.018896	0.109584	0.0806487	0	0	0	67.55	0.428571	1.60944	0	0	1	1	0	0	1	13.5924
000625	2018	-0.382489	0	1.48318	25.2611	0.052599	0.0150758	0.007248	0.506327	1	0	0	189.813	0.571429	1.38629	0	0	1	1	0	0	1	15.468
000625	2017	-0.534631	0	0.303565	25.3879	0.0439687	0.0170253	0.067801	0.552762	1	0	0	197.833	0.538462	1.60944	0	0	1	1	0	0	1	15.3524
000625	2016	-0.452281	0	0.255724	25.3915	0.0685764	0.0140722	0.104904	0.592968	1	0	0	202.911	0.461538	1.60944	0	0	1	1	0	0	1	15.3524
000625	2015	-0.323707	0	0.231661	25.2165	0.090915	0.0097913	0.124732	0.617805	1	0	0	193.538	0.384615	1.94591	0	0	1	1	0	1	1	15.3631
000625	2014	-0.476261	0	0.20194	24.9673	0.0943096	0.0108897	0.120966	0.63472	1	0	0	185.095	0.384615	1.94591	0	0	1	1	0	1	1	15.0683
000629	2018	0.367514	1	0.775407	23.1969	0.0873898	0.0193411	0.283191	0.351754	0	0	0	58.2323	0.333333	1.60944	0	1	1	1	0	1	1	14.5087
000629	2017	0.180779	1	0.773645	23.0721	0.0781261	0.0174064	0.091558	0.566641	0	0	0	59.127	0.333333	1.60944	0	1	1	1	0	1	0	14.2729
000629	2016	-0.480759	1	0.772914	22.9872	0.0572361	0.0212954	-0.20021	0.625044	0	1	1	65.307	0.333333	1.60944	0	1	1	1	0	1	0	14.2729
000629	2015	-0.643647	0	0.772914	24.7488	0.0214101	0.0126688	-0.044684	0.825853	0	1	1	130.809	0.363636	1.60944	1	1	1	1	0	0	0	14.9556
000629	2014	-0.710581	0	1.01486	24.6811	0.0309933	0.019151	-0.135574	0.767554	0	1	1	136.429	0.363636	1.60944	1	1	1	1	0	0	0	14.9556
000630	2018	-0.148817	0	0.315011	24.5731	0.215574	0.0232583	0.020658	0.585336	0	0	0	125.678	0.333333	1.94591	0	0	1	1	0	1	1	14.8451
000630	2017	-0.217163	0	0.306106	24.5902	0.224226	0.0268007	0.016045	0.611346	0	0	0	126.024	0.333333	1.94591	0	0	1	1	0	1	1	14.8088
000630	2016	-0.169306	0	0.0948944	24.5209	0.186711	0.0290431	0.00731	0.60694	0	0	0	126.704	0.333333	1.94591	0	0	1	1	0	0	1	14.8088
000630	2015	-0.315602	0	0.149702	24.5113	0.171663	0.0311686	-0.016023	0.66883	0	1	0	126.693	0.333333	1.94591	0	0	1	1	0	0	1	14.8088
000630	2014	-0.201741	0	0.617695	24.5719	0.197438	0.034276	0.007493	0.666115	0	0	0	127.562	0.4	1.79176	0	0	1	1	0	0	1	14.8088
000631	2018	-0.642939	1	0.279507	23.2594	0.12284	0.00172164	0.083946	0.487119	0	0	0	27.5681	0.333333	1.09861	0	1	1	1	0	1	0	13.5924
000631	2017	-0.835453	0	0.281219	23.34	0.191706	0.00536956	0.04996	0.553553	0	0	0	27.6405	0.333333	1.09861	0	1	1	0	0	1	0	13.4588
000631	2016	-0.834865	0	0.305751	23.535	0.441864	0.00296842	0.025316	0.662786	0	0	0	27.7849	0.333333	1.09861	0	1	1	0	0	1	0	13.4588
000631	2015	-0.716313	0	0.144806	23.1991	0.719059	0.000843449	0.027415	0.68359	0	0	0	28.8097	0.333333	1.09861	0	1	1	0	0	1	0	13.3047
000631	2014	-0.680927	0	0.0900013	23.2045	0.831932	0.000774266	0.04633	0.704834	0	0	0	27.55	0.333333	1.09861	0	1	1	0	0	1	0	13.3047
000632	2018	-0.136117	1	1.48168	22.7739	0.312733	0.0115545	0.004234	0.797246	0	0	0	25.5147	0.428571	1.09861	0	1	1	1	0	1	0	13.653
000632	2017	-0.119062	1	1.25654	22.6759	0.261931	0.0100373	0.008894	0.792013	0	0	0	23.4734	0.5	1.09861	0	1	1	1	1	0	0	13.653
000632	2016	-0.195883	0	1.21551	22.6338	0.257322	0.00587376	0.005743	0.791871	0	0	0	23.9374	0.428571	1.09861	0	0	1	1	1	0	0	13.5278
000632	2015	-0.256224	1	1.06592	22.6908	0.203377	0.00746087	0.005484	0.809664	0	0	0	23.3666	0.428571	1.09861	0	1	1	1	1	1	0	13.5278
000632	2014	-0.187685	1	1.21269	22.5028	0.213441	0.0227734	0.000516	0.758119	0	0	0	23.3024	0.428571	1.09861	0	0	1	1	1	1	0	13.5278
000633	2018	1.1851	1	1.0573	20.7684	0.019097	0.0272147	0.00128	0.845045	0	0	0	15.6844	0.333333	1.60944	0	1	0	1	1	1	1	13.8155
000633	2017	1.02117	1	1.2029	20.7126	0.0146744	0.0241264	-0.025568	0.837472	0	1	0	15.748	0.333333	1.60944	0	1	0	1	1	1	1	13.8155
000633	2016	1.33645	1	1.2231	20.6883	0.0169843	0.0208478	0.042497	0.8076	0	0	0	15.9687	0.333333	1.60944	0	1	1	1	0	1	1	13.9108
000633	2015	0.845373	0	2.48767	19.2081	0.0974096	0.0912466	-0.176815	0.269247	0	1	0	15.5563	0.333333	1.60944	0	0	1	1	0	1	1	13.1224
000633	2014	0.752164	0	0.407891	19.3678	0.132908	0.139348	-0.104507	0.232329	0	1	0	16.0624	0.333333	1.60944	0	1	1	1	0	0	1	13.1224
000635	2018	-0.407658	0	0.168522	21.8662	0.0662827	0.000855627	0.00816	0.156592	0	0	0	46.6047	0.428571	1.38629	0	0	1	1	0	1	1	13.2177
000635	2017	-0.495943	0	0.176432	21.9599	0.0624275	7.4601e-06	0.027549	0.13317	0	0	0	47.2758	0.375	1.38629	0	0	1	1	0	1	1	13.2177
000635	2016	-0.445675	1	0.0685279	21.9263	0.0697891	4.88279e-05	0.033919	0.130624	0	0	0	48.2908	0.375	1.38629	0	1	1	1	0	1	1	13.2177
000635	2015	-0.858998	1	0.0726688	21.8687	0.042815	0.000252673	0.009521	0.111514	0	0	0	50.2494	0.333333	1.60944	0	1	1	1	0	1	1	12.8213
000635	2014	-0.913675	0	0.130267	21.8537	0.0524609	0.000604996	0.01573	0.106284	0	0	0	50.6261	0.333333	1.60944	0	1	1	0	0	0	1	12.7657
000637	2018	0.520196	1	0.607877	20.9382	0.133886	0.044906	0.032902	0.236019	0	0	0	24.9399	0.333333	1.09861	0	1	1	1	0	1	1	13.5278
000637	2017	0.523906	1	0.620171	20.9131	0.115998	0.0337066	0.094658	0.181275	0	0	0	24.98	0.333333	1.09861	0	1	1	1	0	1	1	13.5278
000637	2016	0.526845	1	0.667065	20.97	0.0824546	0.0174514	0.057677	0.26409	0	0	0	25.02	0.333333	1.09861	0	1	1	1	0	1	1	13.5278
000637	2015	0.548372	0	0.626731	20.9637	0.0959692	0.0214089	0.108903	0.256789	0	0	0	25.4362	0.375	1.09861	0	1	0	1	1	0	1	13.5278
000637	2014	0.528763	0	0.728768	20.9158	0.0844247	0.0781336	0.099803	0.261497	0	0	0	25.3377	0.333333	1.09861	0	1	0	1	1	0	1	13.5278
000638	2018	0.531888	0	0.203235	20.4331	0.291127	0.101956	-0.173498	0.739379	0	1	0	19.7484	0.333333	1.60944	0	1	0	0	0	1	0	13.2177
000638	2017	0.609106	0	0.234247	20.6417	0.223878	0.0563678	0.016408	0.635905	0	0	0	18.4391	0.333333	1.60944	0	1	0	0	0	1	0	13.2177
000638	2016	0.516889	0	0.223538	21.1248	0.620213	0.00401891	0.006809	0.794594	0	0	0	7.07107	0.333333	1.60944	0	1	0	0	0	1	0	13.2177
000638	2015	-0.0168672	1	0.24097	21.6546	0.346712	0.00184921	-0.015165	0.87757	0	1	0	5.91608	0.333333	1.60944	0	1	1	1	0	1	0	13.2177
000638	2014	0.0735932	1	0.100528	21.6415	0.115135	0.00296074	0.001915	0.864367	0	0	0	8.48528	0.333333	1.60944	0	1	1	1	0	1	0	13.2177
000639	2018	0.349449	1	1.32876	23.0534	0.0571767	0.0424499	0.059166	0.51104	1	0	0	45.9021	0.333333	1.09861	0	1	1	1	0	1	1	14.9141
000639	2017	0.543886	1	1.00887	22.7654	0.120591	0.0520087	0.049364	0.64059	1	0	0	47.4342	0.333333	1.09861	0	1	1	1	0	1	1	14.8871
000639	2016	-0.150301	1	0.980092	22.8439	0.0800034	0.0656332	0.025538	0.695448	0	0	0	46.8722	0.333333	1.09861	0	1	1	1	0	1	1	13.8304
000639	2015	0.339449	1	0.450788	21.2786	0.162295	0.0704497	0.08122	0.219564	0	0	0	39.6989	0.333333	1.09861	0	1	1	1	0	1	1	13.5541
000639	2014	0.0248578	0	0.471264	21.3436	0.148882	0.0630441	0.071296	0.344343	0	0	0	38.3927	0.333333	1.09861	0	0	1	1	0	1	1	13.2357
000650	2018	0.491611	0	0.735795	22.2529	0.115462	0.0799457	0.132988	0.151987	0	0	0	85.8021	0.333333	1.60944	0	1	1	1	0	0	1	14.2602
000650	2017	0.516428	0	0.456086	22.1506	0.109396	0.0706304	0.109845	0.166758	0	0	0	84.8351	0.333333	1.60944	0	0	1	1	0	0	1	14.2602
000650	2016	0.403057	0	0.468903	22.0752	0.118242	0.0679416	0.122712	0.170875	0	0	0	83.3487	0.333333	1.60944	0	0	1	1	0	0	1	14.0624
000650	2015	0.556023	0	0.415281	21.8727	0.116938	0.0813215	0.15142	0.175971	0	0	0	79.9625	0.333333	1.60944	0	0	1	1	0	0	1	14.0931
000650	2014	0.490894	0	0.94079	21.6777	0.116823	0.0586352	0.131492	0.167517	0	0	0	77.4274	0.333333	1.38629	0	0	1	1	0	0	1	13.9288
000655	2018	0.19718	0	0.0564084	21.7223	0.0410924	0.0274356	0.037204	0.113582	0	0	0	52.8394	0.333333	1.09861	0	1	1	1	0	0	0	13.7102
000655	2017	-0.0699578	1	0.0587797	21.701	0.0567	0.038092	-0.113139	0.13236	0	1	0	54.626	0.333333	1.09861	0	1	1	1	0	1	0	13.7102
000655	2016	-0.218923	0	0.0594869	21.8228	0.0415105	0.116325	-0.177073	0.125634	0	1	0	56.1338	0.333333	1.09861	0	0	1	1	0	1	0	13.7102
000655	2015	-0.0621246	0	0.0675016	21.9558	0.058584	0.106659	0.001479	0.0686192	0	0	0	57.1402	0.428571	1.09861	0	1	1	1	0	0	0	13.7102
000655	2014	-0.0312018	0	0.0564736	22.0227	0.0546112	0.0813861	0.059226	0.129441	0	0	0	54.2125	0.333333	1.09861	0	0	1	1	0	0	0	13.7102
000656	2018	-0.695365	1	2.85891	26.1644	0.697164	0.0068644	0.020721	0.836295	0	0	0	154.729	0.333333	1.09861	0	1	1	1	1	0	0	14.9787
000656	2017	-0.642716	1	2.47745	25.7818	0.681359	0.00949826	0.017144	0.857869	0	0	0	126.448	0.333333	1.09861	0	1	1	1	1	0	0	14.8451
000656	2016	-0.641556	1	2.09517	25.4169	0.654716	0.00759078	0.017484	0.793754	0	0	0	109.572	0.333333	1.09861	0	0	1	1	1	1	0	14.6484
000656	2015	-0.538118	0	1.16654	25.2829	0.755225	0.00762977	0.013891	0.83948	0	0	0	102.118	0.375	1.94591	0	0	1	1	0	1	0	14.6484
000656	2014	-0.54778	0	2.10342	25.1308	0.758691	0.00863951	0.011948	0.839565	0	0	0	101.946	0.375	1.94591	0	0	1	1	0	1	0	14.5574
000661	2018	-0.268061	0	0.548337	22.9654	0.194721	0.076224	0.174514	0.327952	0	0	0	71.218	0.375	1.09861	0	0	1	0	0	0	1	13.8155
000661	2017	-0.180389	0	0.595077	22.7182	0.250305	0.0731153	0.136867	0.29261	0	0	0	67.9191	0.333333	1.09861	0	0	1	1	0	0	1	13.8155
000661	2016	-0.255087	0	0.453767	22.5484	0.109028	0.0719503	0.135127	0.282593	0	0	0	65.9242	0.333333	1.09861	0	0	1	1	0	0	1	13.653
000661	2015	0.0905117	0	0.583127	22.0623	0.177833	0.0915382	0.154653	0.361767	0	0	0	62.1369	0.333333	1.09861	0	0	1	1	0	0	1	13.653
000661	2014	0.193935	0	0.782335	21.8702	0.224452	0.100408	0.149117	0.350592	0	0	0	61.2944	0.333333	1.09861	0	1	1	1	0	0	1	13.653
000667	2018	-0.238506	0	1.18506	23.863	0.501738	0.00201922	0.007391	0.662576	0	0	0	61.0901	0.428571	1.09861	0	1	1	1	0	0	0	14.221
000667	2017	-0.113302	0	1.29931	23.5708	0.642636	0.00271836	0.036503	0.564867	0	0	0	27.3313	0.428571	0.693147	0	1	1	1	0	0	0	14.221
000667	2016	-0.115778	0	1.29316	23.6245	0.571899	0.00212768	0.037569	0.624281	0	0	0	19.4165	0.428571	1.09861	0	0	1	1	0	0	0	14.221
000667	2015	-0.0574632	0	1.28175	23.5829	0.737462	0.0137808	0.025459	0.652122	0	0	0	33.2415	0.428571	1.09861	0	0	1	1	0	0	0	14.221
000667	2014	-0.164395	0	1.42218	23.4907	0.751466	0.00764391	0.004828	0.645221	0	0	0	37.8682	0.428571	1.09861	0	0	1	1	1	0	0	14.0779
000668	2018	0.339217	0	0.377714	21.7597	0.655944	2.59484e-06	0.004336	0.659968	0	0	0	12.6491	0.428571	1.09861	0	1	0	1	0	0	0	13.487
000668	2017	0.495402	0	0.420734	21.539	0.788359	1.9299e-05	0.006481	0.691801	0	0	0	11.8743	0.428571	1.09861	0	1	0	1	0	1	0	13.487
000668	2016	0.386151	0	0.329024	21.4295	0.713644	2.88188e-05	-0.024395	0.663022	0	1	0	10.6301	0.428571	1.09861	0	0	0	1	0	1	0	13.487
000668	2015	0.307905	0	0.204817	21.0888	0.887079	0.00104341	0.018624	0.494807	0	0	1	9.84886	0.5	1.09861	0	1	0	1	0	1	0	13.487
000668	2014	0.389975	0	0.37756	21.2463	0.583623	0.00335901	-0.029169	0.585729	0	1	0	9.05539	0.428571	1.09861	1	0	0	1	0	1	0	13.487
000671	2018	0.0486551	1	2.87052	26.2969	0.539763	0.00474839	0.016391	0.844228	0	0	0	95.9218	0.363636	1.09861	0	1	1	1	1	1	0	15.895
000671	2017	0.120261	1	2.89204	26.0857	0.593156	0.00245523	0.013356	0.856649	0	0	0	71.6659	0.333333	1.09861	0	1	1	1	1	1	0	15.8696
000671	2016	0.261114	1	2.80443	25.5143	0.620447	0.00668836	0.015019	0.842861	0	0	0	43.1972	0.333333	1.09861	0	1	1	1	0	1	0	15.6561
000671	2015	-0.180692	1	3.08112	24.9742	0.603972	0.00815344	0.029771	0.804169	0	0	0	36.7151	0.428571	1.09861	0	1	1	1	0	1	0	14.9141
000671	2014	0.129924	1	2.31187	24.5569	0.758218	0.009461	0.032475	0.846881	0	0	0	37.229	0.428571	1.09861	0	1	1	1	0	1	0	14.9141
000672	2018	0.512655	1	1.01553	22.6695	0.163549	0.0206834	0.228942	0.490646	0	0	0	44.643	0.333333	1.60944	0	1	1	1	1	1	1	14.2855
000672	2017	0.558249	1	1.01657	22.513	0.150407	0.0246706	0.130133	0.607327	0	0	0	43.2088	0.333333	1.60944	0	1	1	1	1	1	1	14.2855
000672	2016	0.710224	1	1.15384	22.4834	0.208457	0.0283196	0.023725	0.724193	0	0	0	43.8406	0.333333	1.60944	0	1	1	1	1	1	1	14.4033
000672	2015	0.0173423	1	1.6111	22.2662	0.0670842	0.0487844	0.014088	0.601407	0	0	0	43.852	0.333333	1.60944	0	1	1	1	1	1	1	13.7102
000672	2014	0.172663	1	1.64297	22.0714	0.0786339	0.0297232	0.103176	0.538752	0	0	0	41.7373	0.333333	1.60944	0	1	1	1	1	1	1	13.7102
000677	2018	-0.176848	1	0.603399	20.5871	0.106016	0.142278	0.007457	0.246866	0	0	0	30.5287	0.333333	1.60944	0	1	1	1	0	1	1	12.6761
000677	2017	-0.207382	1	0.659897	20.5546	0.0788705	0.149167	0.009156	0.229517	0	0	0	29.3939	0.333333	1.60944	0	1	1	1	0	1	1	12.6761
000677	2016	0.468134	1	0.659197	20.5541	0.0690635	0.122253	0.019457	0.238342	0	0	0	28.9482	0.333333	1.60944	0	1	1	1	0	1	1	13.3047
000677	2015	0.938099	0	0.829332	20.534	0.0691698	0.126097	0.030623	0.242511	0	0	0	73.7428	0.333333	1.60944	0	0	1	1	0	1	1	13.7321
000677	2014	0.186027	0	0.394626	21.8261	0.0763314	0.0490575	-0.135506	0.811452	0	1	0	74.8198	0.333333	1.60944	0	0	1	0	0	0	1	13.7321
000678	2018	-0.0547481	0	1.00964	21.737	0.17508	0.104247	-0.020161	0.543568	0	1	0	66.8132	0.333333	1.60944	0	0	1	1	0	0	1	13.4588
000678	2017	0.0535956	0	1.04323	21.7535	0.185212	0.114806	0.005287	0.527887	0	0	0	66.3551	0.333333	1.60944	0	0	1	1	0	0	1	13.4588
000678	2016	0.11346	1	1.08997	21.6704	0.174371	0.11215	0.00674	0.499855	0	0	0	66.0227	0.333333	1.60944	0	1	1	1	1	0	1	13.4588
000678	2015	0.0120757	1	0.846813	21.5778	0.175383	0.105227	-0.032262	0.554425	0	1	0	66.1287	0.333333	1.60944	0	1	1	1	1	0	1	13.4588
000678	2014	0.163765	1	0.82149	21.5306	0.206046	0.112541	0.003503	0.509652	0	0	0	49.2849	0.333333	1.60944	0	1	1	1	1	0	1	13.4588
000679	2018	-0.200205	1	0.301217	22.4438	0.500299	0.00230291	-0.074265	0.815167	0	1	0	22.9347	0.428571	1.09861	0	1	1	1	0	1	0	13.5278
000679	2017	-0.0864604	1	0.254142	22.5222	0.616527	0.00460206	0.000308	0.75439	0	0	0	23.1948	0.428571	1.09861	0	1	1	1	0	1	0	13.5278
000679	2016	-0.127307	0	0.172947	22.6608	0.620876	0.00190318	0.003839	0.773267	0	0	0	32.218	0.428571	1.09861	0	1	1	1	0	0	0	13.5278
000679	2015	-0.433405	0	0.137246	22.8548	0.601479	0.00224365	-0.02582	0.78223	0	1	0	33.3766	0.5	1.09861	0	1	1	1	0	0	0	13.5278
000679	2014	-0.326366	0	0.345042	22.9095	0.5544	0.000716451	0.012068	0.765699	0	0	0	35.1568	0.5	1.09861	0	1	1	1	0	0	0	13.5278
000680	2018	0.533373	0	0.170001	22.961	0.170162	0.216765	0.008936	0.608086	0	0	0	73.4166	0.333333	1.60944	0	0	1	1	0	1	1	14.6699
000680	2017	0.520861	0	0.215068	22.981	0.176144	0.16912	0.0066	0.621864	0	0	0	73.9662	0.333333	1.60944	0	0	1	1	0	0	1	14.6699
000680	2016	0.543341	0	0.197048	22.9492	0.165211	0.199672	0.001891	0.620766	0	0	0	76.4461	0.333333	1.60944	0	0	1	1	0	1	1	14.6699
000680	2015	0.314379	0	0.239421	22.9639	0.161739	0.188708	-0.093951	0.628449	0	1	0	84.4808	0.333333	1.60944	0	0	1	1	0	1	1	14.6699
000680	2014	-0.0152408	0	0.100307	23.1401	0.189931	0.195289	-0.00234	0.597773	0	1	0	88.1022	0.333333	1.60944	0	0	1	1	0	1	1	14.4033
000681	2018	0.118162	0	3.28813	22.1655	0	0.0437572	0.080556	0.312123	0	0	0	24.3105	0.375	1.09861	0	1	0	1	0	0	0	13.8155
000681	2017	0.115092	0	3.48518	22.1341	0.00717043	0.0859287	0.082006	0.364926	0	0	0	24.7184	0.375	1.09861	0	1	0	1	0	0	0	13.8155
000681	2016	0.207515	0	3.79212	21.9827	0.00834526	0.0980327	0.073266	0.337898	0	0	0	26.2488	0.375	1.09861	0	1	0	1	0	0	0	13.8155
000681	2015	0.288903	0	3.80299	21.7422	0.00577905	0.104453	0.079672	0.237634	0	0	0	28.1069	0.375	1.09861	0	1	0	1	0	1	0	13.8155
000681	2014	0.295775	0	4.06099	21.1444	0.00522856	0.0988729	0.156174	0.0926271	0	0	0	22	0.333333	1.09861	0	1	0	1	0	1	1	13.5171
000682	2018	-0.572215	0	0.629885	22.3632	0.185958	0.241452	0.044889	0.363459	0	0	0	67.5574	0.375	1.09861	0	0	1	1	0	1	1	13.3047
000682	2017	-0.576941	0	0.227568	22.29	0.170899	0.243622	0.045435	0.341871	0	0	0	64.2962	0.333333	1.09861	0	0	1	1	0	1	1	13.3047
000682	2016	-0.317383	0	0.131298	21.9491	0.24588	0.299676	0.044399	0.405371	0	0	0	65.1537	0.333333	1.09861	0	0	1	1	0	1	1	13.3047
000682	2015	-0.267833	0	0.111861	21.9076	0.231176	0.208259	0.035581	0.419911	0	0	0	63.2297	0.333333	1.09861	0	0	1	1	0	1	1	13.3047
000682	2014	-0.64435	0	0.100614	21.8566	0.243935	0.211738	0.037638	0.435378	0	0	0	62	0.333333	1.09861	0	0	1	1	0	1	1	12.8992
000683	2018	-0.435725	0	0.382689	23.8851	0.0169456	0.00710333	0.07178	0.502393	0	0	0	69.2387	0.25	1.09861	0	0	1	1	0	0	1	14.221
000683	2017	-0.440231	0	0.527995	23.8161	0.00952937	0.00803632	0.042438	0.522167	0	0	0	67.5648	0.333333	1.09861	0	0	1	1	0	0	1	14.221
000683	2016	-0.60275	0	0.580358	23.8249	0.010218	0.0116707	-0.030451	0.56106	0	1	0	67.7274	0.333333	1.09861	0	0	1	1	0	0	1	14.221
000683	2015	-0.354835	0	0.598364	23.6876	0.0100275	0.00594122	0.005383	0.57365	0	0	0	68.9928	0.333333	1.09861	0	0	1	1	0	0	1	14.221
000683	2014	-1.28425	0	0.325383	23.6952	0.0154661	0.00410348	0.014851	0.562241	0	0	0	70.2567	0.333333	1.09861	0	0	1	1	0	0	1	13.3047
000685	2018	-0.31556	0	0.389184	23.5649	0.0119098	0.0130932	0.043701	0.265539	0	0	0	62.7694	0.333333	1.09861	0	0	0	1	0	0	0	14.2602
000685	2017	-0.47424	0	0.387713	23.486	0.006762	0.0220588	0.071236	0.227687	0	0	0	49.5379	0.333333	1.09861	0	1	0	1	0	0	0	14.1007
000685	2016	-0.435003	0	0.39009	23.4352	0.00614276	0.0259106	0.068617	0.236022	0	0	0	48.8262	0.375	1.09861	0	0	0	1	0	0	0	14.0855
000685	2015	-0.4256	1	0.400165	23.3439	0.0051164	0.00469212	0.128274	0.196852	0	0	0	47.3709	0.333333	1.09861	0	1	1	1	0	1	0	14.0225
000685	2014	-0.410533	1	0.375977	23.0214	0.00376546	0.0053487	0.083851	0.232986	0	0	0	46.6262	0.333333	1.09861	0	1	1	1	0	1	0	13.8643
000688	2018	0.901146	0	0.896253	21.6879	0.0319584	0.0525848	0.161263	0.10764	0	0	0	32.2335	0.428571	1.09861	0	0	1	1	0	0	0	14.3343
000688	2017	0.945803	0	0.862393	21.589	0.0387993	0.0365507	0.189412	0.077885	0	0	0	30.8545	0.333333	1.09861	0	0	1	1	0	1	0	14.3343
000688	2016	0.968734	0	0.878372	21.3948	0.0330915	0.0644944	0.120002	0.0946737	0	0	0	30.3809	0.333333	1.09861	0	0	1	1	0	1	0	14.2729
000688	2015	0.420328	0	0.885243	21.3766	0.0188909	0.16315	0.16157	0.222466	0	0	0	30.3315	0.333333	1.09861	0	0	1	1	0	1	0	13.6877
000688	2014	0.513173	0	0.896762	21.2196	0.0160635	0.105674	0.229254	0.265747	0	0	0	28.8617	0.333333	1.09861	0	0	1	1	0	1	0	13.5924
000692	2018	-0.143692	0	0.115664	22.5306	0.0592178	0.0924379	0.003913	0.759505	0	0	0	51.049	0.333333	1.60944	0	0	1	1	0	1	0	13.5924
000692	2017	-0.271665	0	0.134653	22.4537	0.0838666	0.086128	-0.010685	0.758328	0	1	0	52.5167	0.333333	1.60944	0	0	1	1	0	1	0	13.5924
000692	2016	-0.0109502	0	0.147404	22.3105	0.100341	0.0702271	0.013218	0.705711	0	0	0	54.9272	0.333333	1.38629	0	0	1	1	0	1	0	13.5924
000692	2015	-0.32473	0	0.0967852	22.1769	0.139729	0.0612066	0.019761	0.672847	0	0	0	49.051	0.333333	1.60944	0	0	1	1	0	1	0	13.2177
000692	2014	0.0752096	0	0.121222	22.0565	0.0779786	0.0794055	0.012611	0.658962	0	0	0	48.6415	0.333333	1.60944	0	0	1	1	0	1	0	13.5924
000697	2018	0.900044	1	1.06911	22.3733	0.0551661	0.0757251	0.004205	0.410005	0	0	0	49.8698	0.428571	1.09861	0	1	1	1	1	0	1	14.7516
000697	2017	0.589418	1	0.327482	22.3759	0.0344852	0.0613915	0.015529	0.702266	0	0	0	42	0.428571	1.09861	0	1	1	1	1	1	1	14.3163
000697	2016	0.0246754	1	0.327412	21.217	0.0100331	0.000175691	-0.025526	0.0944738	0	1	0	14.1421	0.428571	1.09861	0	1	1	1	1	1	0	13.4588
000697	2015	0.187286	1	0.357691	21.2465	0.0119017	0	0.037163	0.102522	0	0	0	19.4165	0.5	1.09861	0	1	1	1	1	1	0	13.4588
000697	2014	-0.10877	1	1.09628	21.1763	0.00402978	0.0145042	0.072312	0.0941063	0	0	0	15.1987	0.428571	1.09861	0	1	1	1	1	1	0	13.1224
000698	2018	0.339137	0	0.832578	22.9363	0.0625224	0.00316493	0.012482	0.50727	1	0	0	55.2811	0.375	1.60944	0	0	1	1	0	1	1	14.838
000698	2017	0.280535	0	0.843525	23.0117	0.0450362	0.00239199	0.022282	0.555087	1	0	0	58.2323	0.333333	1.60944	0	0	1	1	0	1	1	14.8271
000698	2016	0.291787	0	0.822934	23.0839	0.0358139	0.00198991	0.033529	0.602551	1	0	0	60.4483	0.333333	1.60944	0	0	1	1	0	1	1	14.8271
000698	2015	0.285654	0	0.842741	22.9882	0.0429889	0.00347648	0.020452	0.597846	1	0	0	62.442	0.333333	1.60944	0	0	1	1	0	1	1	14.7901
000698	2014	0.500142	0	0.10643	22.7436	0.0696672	0.00344642	0.002264	0.588404	1	0	0	58.2151	0.333333	1.60944	0	0	1	1	0	1	1	14.8802
000700	2018	0.366294	1	0.279332	22.7244	0.120267	0.125439	0.001365	0.685327	0	0	0	71.7356	0.4	1.38629	0	1	1	1	1	1	1	14.2855
000700	2017	0.109891	1	0.121232	22.7425	0.093605	0.0954541	0.018823	0.64302	0	0	0	65.5973	0.4	1.38629	0	1	1	1	1	1	1	14.0779
000700	2016	0.109426	1	0.234897	22.504	0.0623819	0.0900221	0.035299	0.477059	0	0	0	50.7346	0.4	1.38629	0	1	1	1	1	1	1	13.9978
000700	2015	0.191732	1	0.572745	22.2401	0.0701217	0.105366	0.069856	0.470709	0	0	0	57.2538	0.4	1.38629	0	1	1	1	1	1	1	13.9108
000700	2014	0.258758	1	0.174358	22.0915	0.094966	0.114743	0.063671	0.64609	0	0	0	49.548	0.4	1.38629	0	1	1	1	1	1	1	13.8155
000703	2018	-0.28692	0	0.584868	24.8113	0.0462523	0.0231024	0.047018	0.626552	0	0	0	117.277	0.333333	1.09861	0	0	1	1	0	1	1	14.8628
000703	2017	-0.0320443	0	0.504915	24.3013	0.0590762	0	0.060202	0.506781	0	0	0	84.2734	0.333333	1.09861	0	0	1	1	0	1	1	14.8973
000703	2016	0.0219443	0	0.497081	24.0387	0.0708043	0.0240981	0.033697	0.52011	0	0	0	80.1998	0.333333	1.09861	0	0	1	1	1	0	1	14.7901
000703	2015	0.114001	0	0.262863	23.9505	0.061458	0.0352749	0.006243	0.669643	0	0	0	87.0632	0.333333	1.09861	0	0	1	1	1	0	1	14.7901
000703	2014	-0.104387	0	0.0458289	24.0091	0.0554209	0.0368795	-0.01569	0.737606	0	1	0	82.7285	0.333333	1.09861	0	0	1	0	0	0	1	14.7516
000705	2018	0.168997	0	0.535587	21.4748	0.206239	0.218749	0.034441	0.319304	0	0	0	43.1393	0.333333	1.60944	0	0	1	1	0	1	0	13.4881
000705	2017	0.149999	0	0.495502	21.4417	0.175161	0.2164	0.030947	0.322559	0	0	0	42.4735	0.333333	1.60944	0	0	1	1	0	1	0	13.4881
000705	2016	0.191564	0	0.566935	21.4249	0.17017	0.21361	0.023576	0.348689	0	0	0	42.2256	0.333333	1.60944	0	0	0	1	1	0	0	13.4881
000705	2015	0.199212	0	0.587509	21.385	0.191789	0.205035	0.019818	0.340293	0	0	0	41.9047	0.333333	1.60944	0	0	0	1	1	0	0	13.4881
000705	2014	0.215853	0	0.506245	21.3125	0.173689	0.213188	0.023016	0.321773	0	0	0	41.833	0.333333	1.60944	0	0	0	1	1	0	0	13.4881
000711	2018	0.0246964	0	2.26864	23.1207	0.415549	0.0499086	0.010767	0.59171	0	0	0	41.8091	0.333333	1.09861	0	0	1	1	0	0	0	14.1156
000711	2017	0.0748134	1	2.30959	22.888	0.293111	0.0707601	0.046961	0.500426	0	0	0	38.0526	0.428571	1.09861	0	1	1	1	1	0	0	14.1156
000711	2016	0.04199	0	2.20519	22.1307	0.254474	0.0894718	0.008653	0.267287	0	0	0	28.5482	0.428571	1.09861	0	1	0	1	0	1	0	13.7642
000711	2015	0.482076	1	0.854634	19.5113	0.00400245	0.00589632	-0.013103	0.0281946	0	1	0	8.544	0.428571	1.09861	0	1	1	1	1	1	0	12.8992
000711	2014	0.240811	1	1.04624	20.93	0.000759609	6.94577e-05	-0.064169	0.741107	0	1	0	13.9284	0.5	1.09861	0	0	1	1	1	1	0	13.2177
000715	2018	-0.011371	1	1.01098	21.498	0.0239595	0.000250064	0.041846	0.379362	0	0	0	40.8656	0.333333	1.09861	0	1	1	1	1	1	0	13.2177
000715	2017	-0.020778	1	1.08768	21.4865	0.0225505	0.000520721	0.039583	0.40653	0	0	0	44.4522	0.333333	1.09861	0	1	1	1	1	1	0	13.2177
000715	2016	0.0225363	1	1.04479	21.4785	0.0246237	0.000588425	0.041285	0.429003	0	0	0	46.422	0.333333	1.09861	0	0	1	1	1	1	0	13.2177
000715	2015	0.00782338	1	0.964169	21.4968	0.0238241	0.00010715	0.031765	0.47122	0	0	0	47.6865	0.333333	1.09861	0	1	1	1	1	0	0	13.2177
000715	2014	0.0040916	0	0.960678	21.5261	0.0375419	3.40579e-05	0.037083	0.507915	0	0	0	48.6313	0.333333	1.09861	0	0	1	1	1	0	0	13.2177
000716	2018	0.662023	0	0.618897	22.4096	0.0838988	0.153953	0.004635	0.476286	0	0	0	51.2835	0.375	1.09861	0	0	1	1	0	1	1	14.5334
000716	2017	0.439126	0	0.390811	22.342	0.0709626	0.141742	0.02567	0.461259	0	0	0	54.6992	0.375	1.09861	0	1	1	0	0	1	1	14.2855
000716	2016	0.642809	0	0.423068	21.8597	0.115235	0.0510522	0.008472	0.415167	0	0	0	45.1221	0.333333	1.09861	0	1	1	0	0	1	1	14.152
000716	2015	0.476422	0	0.608911	21.7617	0.098278	0.0697341	0.053134	0.384817	0	0	0	46.4866	0.333333	1.09861	0	1	1	0	0	1	1	13.9377
000716	2014	0.469005	0	0.643319	21.5685	0.0342251	0.0658657	0.032632	0.222522	0	0	0	45.4093	0.333333	1.09861	0	1	1	0	1	0	1	13.9377
000718	2018	-0.346667	1	1.92996	23.6618	0.585178	0.0123774	0.050726	0.529465	0	0	0	28.0535	0.428571	1.09861	0	1	1	1	1	0	0	14.0387
000718	2017	-0.394263	1	1.92505	23.7041	0.615877	0.0288485	0.05229	0.540393	0	0	0	33.8083	0.428571	1.09861	0	1	1	1	1	0	0	14.0387
000718	2016	-0.381878	1	2.07081	23.7769	0.621427	0.0231549	0.04547	0.611588	0	0	0	32.249	0.428571	1.09861	0	1	1	1	1	0	0	14.0387
000718	2015	-0.533507	1	2.06641	23.9335	0.660738	0.0176473	0.03823	0.614116	0	0	0	31.0322	0.428571	1.09861	0	1	1	1	1	0	0	13.9978
000718	2014	-0.36489	1	1.63702	23.7855	0.841458	0.0079306	0.036251	0.771962	0	0	0	32.1559	0.428571	1.09861	0	1	1	1	1	0	0	13.9553
000719	2018	0.561972	0	0.376332	23.1675	0.0951395	0.0820013	0.065927	0.326794	0	0	0	121.437	0.333333	1.60944	0	0	0	1	0	0	0	14.8013
000719	2017	0.559272	0	0.108441	23.118	0.0833418	0.1007	0.066354	0.341727	0	0	0	124.214	0.333333	1.60944	0	0	0	1	0	1	0	14.8013
000719	2016	0.630837	0	0.0944182	23.0406	0.0807854	0.100996	0.069116	0.341196	0	0	0	123.061	0.333333	1.60944	0	0	1	1	0	0	0	14.8013
000719	2015	0.683229	0	0.107515	22.9531	0.0834445	0.0893305	0.07808	0.340795	0	0	0	127.016	0.333333	1.60944	0	0	1	1	0	0	0	14.8013
000719	2014	0.73229	0	0.121953	22.8722	0.0966137	0.0804603	0.080994	0.347621	0	0	0	124.374	0.333333	1.60944	0	0	1	1	0	0	0	14.8013
000720	2018	-0.242446	1	1.16024	22.3782	0.613072	0.0882093	0.151799	0.566991	0	0	0	29.1719	0.4	1.09861	0	1	1	1	0	1	0	13.2708
000720	2017	-0.270869	0	1.29139	22.9242	0.357097	0.0716246	-0.063319	0.842368	0	1	0	48.239	0.333333	1.09861	0	1	1	1	0	0	0	13.8155
000720	2016	-0.388601	0	0.194524	22.4012	0.0330398	0.110298	-0.009261	0.775646	0	1	0	25.0998	0.363636	1.09861	0	1	1	1	0	0	0	13.4588
000720	2015	-0.230621	0	0.150786	22.4064	0.0436104	0.0935349	0.024976	0.765473	0	0	0	31.3528	0.363636	1.09861	0	1	1	1	0	0	0	13.4588
000720	2014	-0.237623	0	0.361242	22.4252	0.0500424	0.0935566	0.023407	0.794783	0	0	0	33.541	0.363636	1.09861	0	1	1	1	0	0	0	13.4588
000721	2018	0.438554	1	0.760451	20.9649	0.0246666	0.0216204	0.007087	0.473514	0	0	0	58.4294	0.375	1.09861	0	1	1	1	0	1	0	13.3047
000721	2017	0.305159	1	0.800874	20.7965	0.0256474	0.0221597	-0.012091	0.378235	0	1	0	59.3212	0.375	1.09861	0	1	1	1	0	1	0	13.3047
000721	2016	0.491807	0	0.720615	20.7722	0.0312505	0.0187781	0.00918	0.347471	0	0	0	61.9677	0.333333	1.09861	0	0	1	1	0	1	0	13.3047
000721	2015	0.295979	0	0.787705	20.8067	0.0270239	0.0104468	-0.03078	0.379224	0	1	0	60.6712	0.333333	1.09861	0	0	0	1	0	1	0	13.3047
000721	2014	0.268532	0	0.765121	20.7856	0.0329573	0.0145987	0.01163	0.33581	0	0	0	63.7574	0.333333	1.09861	0	0	0	1	0	1	0	13.1224
000723	2018	0.0500228	0	0.0503946	23.651	0.105154	0.108416	0.118453	0.566621	0	0	0	83.1023	0.333333	1.09861	0	0	1	1	0	0	1	14.5087
000723	2017	0.107422	0	0.0830506	23.3492	0.104438	0.0693999	0.092763	0.391882	0	0	0	74.0675	0.333333	1.09861	0	0	1	1	0	0	1	14.5087
000723	2016	0.16091	0	0.194863	23.2567	0.113402	0.0887754	0.055847	0.412597	0	0	0	71.5332	0.333333	1.09861	0	0	1	1	0	0	1	14.5087
000723	2015	-0.14715	0	0.0200079	23.422	0.0497486	0.150942	-0.025497	0.551948	0	1	0	65.3911	0.333333	1.09861	0	0	1	1	0	1	1	14.5087
000723	2014	0.561263	1	0.522035	20.5451	0.209024	0.401376	0.011571	0.401394	0	0	0	25.0998	0.4	1.09861	0	1	1	1	0	1	1	13.4588
000725	2018	-0.152795	0	2.09415	26.4404	0.039422	0.0653908	0.010283	0.604125	1	0	0	261.103	0.333333	2.19722	0	0	1	1	0	0	1	16.3492
000725	2017	-0.0992014	0	2.2059	26.2689	0.0349762	0	0.034084	0.592813	1	0	0	250.032	0.333333	2.19722	0	0	1	1	0	0	1	16.292
000725	2016	-0.181365	0	2.85246	26.0469	0.0381853	0.0789324	0.011434	0.551437	1	0	0	221.7	0.333333	2.19722	0	0	1	1	0	0	1	16.1525
000725	2015	-0.439394	0	2.82641	25.751	0.043314	0.0536887	0.011343	0.486537	1	0	0	206.971	0.363636	2.19722	0	0	1	1	0	1	1	15.7614
000725	2014	-0.225078	0	4.42628	25.6377	0.0305585	0.0485595	0.023743	0.43512	1	0	0	184.838	0.333333	2.19722	0	0	1	1	0	1	1	15.9556
000726	2018	0.212494	0	1.8125	23.0782	0.198654	0.035549	0.082884	0.266844	0	0	0	160.782	0.357143	1.09861	0	0	1	1	1	0	1	14.3665
000726	2017	0.416825	0	1.60219	23.0428	0.206542	0.0328476	0.089973	0.235536	0	0	0	158.755	0.357143	1.09861	0	0	1	1	1	0	1	14.5902
000726	2016	0.391601	1	1.5344	22.9647	0.19312	0.0311605	0.092233	0.211971	0	0	0	144.979	0.384615	1.09861	0	1	1	1	1	0	1	14.5186
000726	2015	0.385241	0	1.60471	22.9306	0.191831	0.0289125	0.083024	0.199597	0	0	0	149.817	0.384615	1.09861	0	0	1	1	1	0	1	14.5186
000726	2014	0.40961	0	1.5578	22.8782	0.203134	0.0245687	0.114953	0.186753	0	0	0	129.7	0.384615	1.09861	0	0	1	1	0	1	1	14.5186
000729	2018	0.966987	1	0.251807	23.5962	0.218205	0.0138091	0.012521	0.222432	0	0	0	180.131	0.333333	1.09861	0	0	1	1	1	1	1	15.4904
000729	2017	0.918242	1	0.201044	23.6191	0.209848	0.00979414	0.009491	0.24434	0	0	0	192.362	0.333333	1.09861	0	0	1	1	1	1	1	15.4676
000729	2016	0.850516	0	0.212533	23.6277	0.213095	0.0111271	0.017472	0.250602	0	0	0	194.34	0.333333	1.09861	0	0	1	1	0	1	1	15.3711
000729	2015	0.76988	0	0.231235	23.627	0.211284	0.00726087	0.033757	0.249375	0	0	0	197.497	0.333333	1.09861	0	0	1	1	0	1	1	15.2932
000729	2014	0.67633	0	0.196416	23.664	0.215593	0.00713554	0.041846	0.293281	0	0	0	199.85	0.333333	1.09861	0	0	1	1	0	1	1	15.2033
000731	2018	0.261829	0	1.26483	22.1462	0.0688843	0.0114404	0.052299	0.301836	0	0	0	48.8569	0.5	1.94591	0	0	1	1	0	1	1	13.9553
000731	2017	-0.352622	0	0.902825	22.1988	0.0453639	0.00978855	0.03242	0.379162	0	0	0	49.3254	0.428571	1.94591	0	0	1	1	0	0	1	13.3847
000731	2016	-0.539703	0	0.699135	22.2797	0.0793927	0.0119246	-0.053293	0.458739	0	1	0	49.8197	0.5	1.94591	0	0	1	1	1	0	1	13.3847
000731	2015	-0.434897	0	0.785684	22.3491	0.0736378	0.0430238	0.011851	0.443723	0	0	0	50.1498	0.428571	1.94591	0	0	1	1	0	0	1	13.3847
000731	2014	-0.316565	0	0.818076	22.2329	0.0567864	0.0161878	-0.052498	0.389214	0	1	0	51.614	0.5	1.60944	0	0	1	1	0	0	1	13.653
000732	2018	-0.529779	0	0.591521	26.2169	0.713707	0.00488456	0.017399	0.868842	0	0	0	105.863	0.428571	1.09861	0	0	1	1	1	0	0	15.2018
000732	2017	-0.82486	0	0.637769	26.0532	0.681681	0.00620794	0.014151	0.878312	0	0	0	102.162	0.428571	1.09861	0	0	1	1	1	0	0	14.8451
000732	2016	-0.755656	0	0.678476	25.5384	0.720261	0.00749772	0.016469	0.823968	0	0	0	82.7406	0.428571	1.09861	0	0	1	1	1	0	0	14.604
000732	2015	-0.883493	0	0.670387	25.1633	0.684608	0.0059524	0.017182	0.798679	0	0	0	77.2464	0.5	1.09861	0	0	1	1	1	0	0	14.2855
000732	2014	-0.832682	1	0.0948285	24.8568	0.842274	0.00688199	0.014524	0.892263	0	0	0	70.739	0.5	1.09861	0	0	1	1	1	1	0	14.0779
000735	2018	-0.00644888	0	0.540406	22.5662	0.127519	0.00579125	0.062536	0.352215	0	0	0	47.244	0.428571	1.09861	0	1	1	1	0	0	0	13.8643
000735	2017	-0.0253185	0	1.07966	22.5449	0.126575	0.0040665	0.025137	0.405789	0	0	0	46.7119	0.428571	1.09861	0	1	1	1	0	0	0	13.8643
000735	2016	-0.0371611	0	1.40798	22.5453	0.171773	0.00475193	0.016677	0.427212	0	0	0	45.5851	0.428571	1.09861	0	1	1	1	0	0	0	13.8155
000735	2015	0.220503	0	1.40071	22.2279	0.156937	0.0155143	0.014748	0.593408	0	0	0	46.2277	0.428571	1.09861	0	1	1	1	0	0	0	13.8155
000735	2014	-0.370814	0	1.30259	22.1702	0.132334	0.0145441	0.012775	0.57368	0	0	0	46.8508	0.428571	1.09861	0	1	1	1	0	0	0	13.2177
000736	2018	-0.301122	0	0.447553	24.4179	0.611064	0.00221812	0.030882	0.894843	1	0	0	30.4795	0.333333	1.09861	0	0	1	1	0	1	0	14.7633
000736	2017	-0.114285	0	0.453819	24.2608	0.710972	6.93854e-05	0.025914	0.867698	0	0	0	27.9285	0.333333	1.09861	0	1	1	0	0	1	0	14.4833
000736	2016	-1.15386	0	0.49066	23.8992	0.778617	0.000488418	0.011293	0.825185	0	0	0	20.9523	0.333333	1.09861	0	1	1	0	0	1	0	13.2177
000736	2015	0.0846028	1	0.535105	22.8185	0.760678	0	0.003909	0.634364	0	0	0	16.9411	0.333333	1.09861	0	1	1	1	0	1	0	13.9108
000736	2014	-0.202351	1	0.45992	22.5296	0.863179	6.37379e-06	0.012534	0.515506	0	0	0	16.8819	0.333333	1.09861	0	1	1	1	0	1	0	13.487
000739	2018	0.535232	1	1.03859	22.4726	0.156678	0.178137	0.064774	0.418463	0	0	0	75.9013	0.428571	1.09861	0	1	1	1	1	1	1	14.4033
000739	2017	0.507182	1	1.03455	22.4622	0.12777	0.192182	0.045374	0.464079	0	0	0	78.5875	0.428571	1.09861	0	1	1	1	1	1	1	14.4033
000739	2016	0.594166	0	1.25863	22.4494	0.123418	0.164381	0.047739	0.534345	0	0	0	82.7949	0.333333	1.09861	0	1	1	1	0	0	1	14.4033
000739	2015	0.62313	0	1.12959	22.4087	0.133887	0.127541	0.039827	0.552026	0	0	0	80.604	0.333333	1.09861	0	1	1	1	0	0	1	14.4033
000739	2014	0.653571	0	1.25713	22.345	0.115595	0.143863	0.067198	0.544443	0	0	0	79.7433	0.333333	1.09861	0	1	1	1	0	0	1	14.4033
000751	2018	0.0327887	0	0.123821	22.2644	0.349312	0.0291965	0.012021	0.47989	0	0	0	77.9295	0.333333	1.60944	0	0	1	1	0	0	1	13.653
000751	2017	0.198219	0	0.109877	22.1488	0.344223	0.0134377	0.052075	0.428925	0	0	0	81.1172	0.375	1.60944	0	0	1	1	0	0	1	13.7642
000751	2016	-0.128037	0	0.169947	22.1452	0.399649	0.0160979	0.034514	0.483367	0	0	0	82.0183	0.333333	1.60944	0	0	1	1	0	0	1	13.3847
000751	2015	0.0827526	0	0.0889076	22.016	0.272269	0.0259076	0.026039	0.44906	0	0	0	83.9643	0.333333	1.60944	0	0	1	1	0	0	1	13.5924
000751	2014	0.13151	0	0.055973	21.9258	0.337064	0.0242241	0.025357	0.424323	0	0	0	86.4407	0.333333	1.60944	0	0	1	1	0	0	1	13.5924
000755	2018	0.385777	0	0.401875	22.9404	8.58704e-05	0.00641211	0.004501	0.886016	0	0	0	21.5174	0.333333	1.60944	0	0	1	1	0	0	1	14.345
000755	2017	0.583322	0	0.393897	21.4185	0.0690636	0.0263004	0.025687	0.651815	0	0	0	34.5543	0.307692	1.94591	0	1	1	1	0	0	1	13.7079
000755	2016	0.297244	0	0.29636	22.3626	0.0669311	0.0170446	-0.128363	0.897709	0	1	0	49.7896	0.307692	1.94591	0	0	1	1	0	0	1	14.1052
000755	2015	0.178394	0	0.459704	22.4771	0.069401	0.0204733	-0.089934	0.787332	0	1	0	52.5452	0.307692	1.94591	0	0	1	1	0	0	1	14.1052
000755	2014	0.327776	0	0.486445	22.499	0.0775154	0.0205353	0.007554	0.702814	0	0	0	53.7959	0.307692	1.94591	0	0	1	1	0	0	1	14.1052
000756	2018	0.0370027	0	1.17053	22.501	0.160869	0.0578473	0.049024	0.527302	0	0	0	79.7308	0.444444	1.60944	0	0	1	1	0	1	1	13.8108
000756	2017	-0.243872	0	1.2315	22.386	0.135241	0.0592791	0.044266	0.510879	0	0	0	79.8999	0.375	1.60944	0	0	1	1	0	1	1	13.5088
000756	2016	-0.0906009	0	1.0663	22.2757	0.118465	0.0727096	0.028877	0.559729	0	0	0	79.6618	0.375	1.60944	0	0	1	1	0	1	1	13.567
000756	2015	-0.432173	0	1.04145	22.2256	0.121649	0.0699777	0.021519	0.55832	0	0	0	79.6743	0.375	1.38629	0	0	1	1	0	1	1	13.2177
000756	2014	0.153067	0	0.968675	22.169	0.13872	0.0734838	0.016557	0.549634	0	0	0	81.2527	0.285714	1.38629	0	0	1	1	0	1	1	13.7851
000757	2018	0.488309	1	0.352139	20.9343	0.0989752	0.0892984	0.067296	0.432746	0	0	0	35.8608	0.333333	1.60944	0	1	1	1	0	1	1	13.3847
000757	2017	0.50158	1	0.355754	20.8325	0.125113	0.117892	0.04461	0.444176	0	0	0	37.2022	0.333333	1.60944	0	1	1	1	0	1	1	13.3847
000757	2016	0.573734	1	0.326894	20.7193	0.126656	0.116699	0.027871	0.424839	0	0	0	37.4299	0.333333	1.60944	0	1	1	1	0	1	1	13.3847
000757	2015	0.599071	1	0.444178	20.6097	0.121124	0.105491	0.016594	0.387735	0	0	0	37.1484	0.333333	1.60944	0	1	1	1	0	1	1	13.3847
000757	2014	0.598467	1	0.461119	20.639	0.0944696	0.0821878	0.025336	0.424692	0	0	0	35.9444	0.333333	1.60944	0	1	1	1	0	1	1	13.3847
000758	2018	-0.123369	0	0.383352	23.953	0.159666	0.149212	0.010362	0.626793	0	0	0	82.7949	0.375	1.09861	0	0	1	1	0	0	0	14.5479
000758	2017	-0.260952	0	0.323783	23.8385	0.206608	0.221053	0.015886	0.694418	0	0	0	87.5957	0.333333	1.09861	0	0	1	1	0	0	0	14.352
000758	2016	-0.258117	0	0.399946	23.8976	0.186334	0.235209	0.014654	0.714752	0	0	0	89.8387	0.333333	1.09861	0	0	1	1	0	0	0	14.3694
000758	2015	-0.22412	0	0.475154	23.8522	0.203297	0.111728	0.013877	0.716595	0	0	0	93.9255	0.333333	1.09861	0	0	1	1	0	0	0	14.3223
000758	2014	-0.227078	0	0.304555	23.6855	0.169499	0.13403	0.017527	0.661073	0	0	0	94.8472	0.333333	1.09861	0	0	1	1	0	0	0	14.2729
000761	2018	-0.0555271	0	0.326426	24.8115	0.179059	0.0107237	0.016899	0.670324	0	0	0	135.779	0.5	1.38629	0	1	1	1	0	0	1	15.0393
000761	2017	-0.0604277	1	0.0188706	24.8664	0.17794	0.0115654	0.027465	0.764294	0	0	0	140.858	0.428571	1.60944	0	1	1	1	0	1	1	15.0393
000761	2016	0.0470448	0	0.0187488	24.7159	0.18049	0.0115109	0.016734	0.754481	0	0	0	143.983	0.428571	1.60944	0	0	1	1	0	1	1	15.0393
000761	2015	-0.0691754	0	0.0202386	24.5179	0.193464	0.0109889	-0.069227	0.720229	0	1	0	146.677	0.428571	1.60944	0	0	1	1	0	1	1	15.0393
000761	2014	0.0447808	0	0.0233026	24.6186	0.223882	0.00991989	0.006829	0.67792	0	0	0	150.399	0.5	1.60944	0	0	1	1	0	1	1	15.0393
000762	2018	-0.173103	0	0.68775	21.7536	0.0632442	0.0496788	-0.066617	0.14416	0	1	0	30.4795	0.666667	1.09861	0	0	1	0	0	0	0	13.5924
000762	2017	-0.0344924	0	0.738929	21.8569	0.061334	0.03563	0.028864	0.164759	0	0	0	32.2955	0.666667	1.09861	0	0	1	0	0	0	0	13.5924
000762	2016	0.00648477	0	0.713714	21.7954	0.0301339	0.027415	0.021302	0.141493	0	0	0	33.1361	0.571429	1.09861	0	0	1	0	0	0	0	13.5924
000762	2015	0.0909034	0	0.72336	21.5998	0.043523	0.0786939	0.014092	0.158811	0	0	0	33.9264	0.444444	1.09861	0	0	0	1	0	0	0	13.5924
000762	2014	-0.113682	1	0.707054	21.7029	0.0738508	0.082374	-0.037493	0.254193	0	1	0	33.8674	0.5	1.09861	0	1	1	1	0	1	0	13.5924
000777	2018	-0.0914363	1	0.787597	21.5367	0.205544	0.304904	0.047659	0.398286	0	0	0	33.5559	0.333333	1.09861	0	1	1	1	0	1	1	13.3047
000777	2017	-0.11003	0	0.778542	21.449	0.186088	0.315898	0.020065	0.377156	0	0	0	34.6987	0.333333	1.09861	0	1	1	1	0	0	1	13.3047
000777	2016	-0.0478399	0	0.762074	21.3778	0.130558	0.298239	0.053448	0.330283	0	0	0	32.3574	0.333333	1.09861	0	1	1	1	0	0	1	13.3047
000777	2015	0.0162069	1	0.754603	21.3659	0.197442	0.230189	0.044934	0.382072	0	0	0	36.7151	0.333333	1.09861	0	1	1	1	0	1	1	13.3047
000777	2014	0.220862	0	0.952776	21.3232	0.256841	0.18351	0.038924	0.390611	0	0	0	34.9428	0.333333	1.09861	0	1	1	1	0	0	1	13.4588
000778	2018	-0.305829	0	0.266577	24.6714	0.109683	0.0326416	0.040254	0.581242	0	0	0	125.734	0.333333	1.60944	0	0	1	1	0	1	1	14.7672
000778	2017	-0.452046	0	0.210688	24.6158	0.0504604	0.0324813	0.02168	0.579449	0	0	0	124.583	0.333333	1.60944	0	0	1	1	0	1	1	14.6484
000778	2016	-0.539003	0	0.0775098	24.6206	0.0820572	0.0312613	0.008997	0.625549	0	0	0	135.783	0.333333	1.60944	0	0	1	1	0	1	1	14.5087
000778	2015	-0.558642	0	0.0492407	24.6526	0.127364	0.0310109	0.008969	0.640095	0	0	0	137.128	0.333333	1.60944	0	0	1	1	0	1	1	14.5087
000778	2014	-0.578689	0	0.126182	24.6987	0.117179	0.0291	0.010657	0.667699	0	0	0	145.441	0.333333	1.60944	0	0	1	1	0	1	1	14.5087
000779	2018	-0.375272	1	1.9658	22.1913	0.0335572	0.146467	0.058583	0.617242	0	0	0	68.542	0.333333	1.09861	0	1	1	1	0	1	1	13.2357
000779	2017	0.143924	0	1.94318	20.2692	0.169279	0.0777801	0.117184	0.530621	0	0	0	35.0428	0.333333	1.09861	0	0	1	1	0	1	1	12.5425
000779	2016	0.107088	0	0.924262	20.3913	0.146432	0.0599711	0.01821	0.695013	0	0	0	37.6298	0.5	1.09861	0	0	0	1	0	0	1	12.5425
000779	2015	-0.160299	0	1.2615	20.4027	0.128233	0.0746581	-0.110411	0.71658	0	1	0	39.2046	0.5	1.09861	0	1	0	1	0	1	1	12.5425
000779	2014	0.0241175	0	0.999129	20.3757	0.137979	0.078004	0.018385	0.596894	0	0	0	40.5956	0.333333	1.09861	0	1	0	1	0	1	1	12.5425
000780	2018	-0.877885	0	0.0749001	22.3729	0.00769401	0.105152	-0.045219	0.200989	0	1	0	90.7689	0.428571	1.09861	0	1	1	1	0	0	0	13.2177
000780	2017	-0.726507	0	0.0682438	22.4978	0.00719578	0.0931239	0.086344	0.218822	0	0	0	93.488	0.428571	1.09861	0	1	1	1	0	0	0	13.2177
000780	2016	-0.878523	0	0.0431188	22.3926	0.00718096	0.0954209	-0.058882	0.2305	0	1	0	102.781	0.428571	1.09861	0	1	1	1	0	0	0	13.2177
000780	2015	-0.733417	0	0.077233	22.4607	0.0142425	0.162216	-0.069048	0.241054	0	1	0	104.173	0.428571	1.09861	0	1	1	1	0	0	0	13.4588
000780	2014	-0.791633	0	0.0687621	22.4516	0.0160102	0.109576	0.004876	0.170397	0	0	0	104.389	0.428571	1.09861	0	1	1	1	0	0	0	13.2177
000785	2018	0.323959	0	0.154668	21.7261	0.0937361	0.0224693	0.039632	0.517737	0	0	0	71.0211	0.333333	1.38629	0	0	1	1	0	0	0	13.5924
000785	2017	0.296496	0	0.296142	21.7641	0.0874147	0.0163809	0.138546	0.545026	0	0	0	72.1665	0.375	1.09861	0	0	1	1	0	0	0	13.5278
000785	2016	0.293139	0	0.257398	21.7767	0.096296	0.0157683	0.013471	0.681797	0	0	0	75.4056	0.375	1.38629	0	0	1	1	0	0	0	13.5278
000785	2015	0.0911288	0	0.305242	21.6931	0.103052	0.0139725	-0.005721	0.655847	0	1	0	78.4411	0.333333	1.38629	0	0	1	1	0	0	0	13.4588
000785	2014	0.19476	0	0.133951	21.7825	0.103468	0.0112754	0.018836	0.662581	0	0	0	85.047	0.333333	1.60944	0	0	1	1	0	0	0	13.4588
000789	2018	-0.178053	1	0.314482	23.0312	0.0513094	0.0676273	0.19946	0.393845	0	0	0	84.5813	0.333333	1.60944	0	1	1	1	0	1	1	13.9108
000789	2017	-0.140123	0	0.284538	22.8484	0.0594446	0.0707146	0.099916	0.446705	0	0	0	88.1589	0.375	1.38629	0	1	1	0	0	1	1	13.9108
000789	2016	-0.20072	1	0.230769	22.861	0.0399833	0.0716849	0.044212	0.482544	0	0	0	88.0909	0.333333	1.38629	0	1	1	1	0	1	1	13.8643
000789	2015	-0.223254	1	0.167923	22.9214	0.0454235	0.0633975	0.038433	0.546393	0	0	0	88.0398	0.333333	1.60944	0	1	1	1	0	1	1	13.8643
000789	2014	-0.235007	0	0.222948	22.9022	0.0464448	0.0628499	0.105023	0.5243	0	0	0	85.8196	0.4	1.60944	0	0	1	1	0	1	1	13.8155
000790	2018	0.318542	1	0.623588	20.804	0.0739621	0.278541	0.025865	0.229271	0	0	0	26.4953	0.333333	1.09861	0	1	1	1	0	1	1	13.3847
000790	2017	0.340649	0	0.985467	21.0055	0.0494333	0.233638	0.142044	0.367401	0	0	0	27.8927	0.333333	1.09861	0	0	1	1	0	1	1	13.3847
000790	2016	0.429073	1	0.798346	20.8104	0.0781093	0.29094	0.081807	0.38971	0	0	0	28.0891	0.333333	1.09861	0	1	1	1	1	1	1	13.3847
000790	2015	0.260025	1	0.403243	20.6462	0.0564777	0.29698	-0.037626	0.369928	0	1	0	28.7576	0.428571	1.09861	0	1	1	1	1	1	1	13.3847
000790	2014	0.416978	1	0.36989	20.7839	0.0797684	0.282462	0.063724	0.404916	0	0	0	33.3617	0.428571	1.09861	0	1	0	1	1	1	1	13.3847
000791	2018	-0.65739	0	0.131243	23.6751	0.000325598	0.0381566	0.026071	0.676219	0	0	0	45.618	0.428571	1.09861	0	1	1	1	0	0	0	13.8155
000791	2017	-0.680916	0	0.195432	23.6683	0.000127731	0.0246563	0.013298	0.695013	0	0	0	42.5323	0.5	1.09861	0	1	1	1	0	0	0	13.8155
000791	2016	-0.791753	0	0.295933	23.664	0.000104281	0.0188074	-0.005947	0.727771	0	1	0	43.5775	0.428571	1.09861	0	1	1	1	0	0	0	13.8155
000791	2015	-0.493597	0	0.0232187	23.318	0.000161019	0.00128616	0.00227	0.718553	0	0	0	41.4608	0.5	1.09861	0	1	1	1	0	0	0	13.7642
000791	2014	-0.56257	0	0.0862819	23.3349	0.00020131	0.0075069	0.015365	0.722105	0	0	0	41.4367	0.5	1.09861	0	1	1	1	0	0	0	13.7102
000795	2018	0.575555	1	0.437575	21.7725	0.171868	0.205449	0.044244	0.222516	0	0	0	55.5338	0.333333	1.09861	0	1	1	1	0	1	1	14.152
000795	2017	0.590372	1	0.435753	21.6884	0.138735	0.177156	0.040163	0.199601	0	0	0	58.3524	0.333333	1.09861	0	1	1	1	0	1	1	14.152
000795	2016	0.532606	1	0.439913	21.6495	0.116824	0.192576	0.013199	0.20797	0	0	0	56.7362	0.333333	1.09861	0	1	1	1	0	1	1	14.0779
000795	2015	0.61123	1	0.214705	21.3792	0.179048	0.189013	-0.028125	0.382267	0	1	0	50.1697	0.333333	1.09861	0	1	1	1	0	1	1	14.0779
000795	2014	0.1411	0	0.873256	21.325	0.1396	0.1363	0.006418	0.572082	0	0	0	44.1135	0.5	1.09861	0	0	1	0	0	1	1	13.3047
000796	2018	0.589392	0	1.42528	22.5315	0.00217096	0.164578	0.035901	0.608923	0	0	0	82.8191	0.363636	1.09861	0	0	1	1	0	1	0	14.4033
000796	2017	0.575477	0	1.34276	22.528	0.001784	0.173644	0.042484	0.639809	0	0	0	82.0366	0.363636	1.09861	0	0	1	1	0	1	0	14.4033
000796	2016	0.608375	0	1.33676	22.4099	0.00279058	0.120144	0.053845	0.617814	0	0	0	79.5927	0.363636	1.09861	0	0	1	1	0	1	0	14.3163
000796	2015	0.819631	0	1.33676	21.9864	0.00431711	0.101938	0.081089	0.501898	0	0	0	74.3169	0.3	1.09861	0	0	1	1	0	1	0	14.3163
000796	2014	0.557134	1	0.298389	20.9597	0.0067547	0.129442	0.045514	0.479718	0	0	0	45.2438	0.428571	1.09861	0	1	1	1	1	1	0	13.5008
000799	2018	0.573304	0	0.202139	21.7776	0.286233	0.00210775	0.082294	0.24056	0	0	0	37.5366	0.333333	1.09861	0	1	1	1	0	0	1	13.9978
000799	2017	0.594395	0	0.240729	21.6561	0.30622	0.00246068	0.071051	0.210903	0	0	0	33.6452	0.333333	1.09861	0	1	1	1	0	0	1	13.9978
000799	2016	0.646049	0	0.163575	21.5823	0.323214	0.000299462	0.041804	0.214326	0	0	0	31.209	0.333333	1.60944	0	1	1	1	0	0	1	13.9978
000799	2015	0.65522	0	0.119421	21.5479	0.336367	0.000450668	0.033833	0.229366	0	0	0	33.541	0.428571	1.38629	0	0	1	1	0	0	1	13.9978
000799	2014	0.133989	0	0.164359	21.4685	0.370658	0.000989985	-0.048393	0.200932	0	1	0	33.3317	0.333333	1.60944	0	0	1	1	0	0	1	13.653
000801	2018	-0.164659	1	0.188492	22.412	0.143905	0.512859	0.017408	0.550798	0	0	0	67.6314	0.428571	1.09861	0	1	1	1	1	0	1	13.8155
000801	2017	-0.136544	1	0.196952	22.3318	0.148511	0.448425	0.000161	0.526438	0	0	0	69.2387	0.428571	1.09861	0	1	1	1	1	0	1	13.8155
000801	2016	-0.095987	1	0.239718	22.3542	0.128083	0.445383	0.040326	0.532696	0	0	0	70.2567	0.428571	1.09861	0	1	1	1	1	0	1	13.8155
000801	2015	-0.0394848	1	0.298083	22.283	0.151438	0.402678	0.053443	0.517891	0	0	0	71.7008	0.428571	1.09861	0	1	1	1	1	0	1	13.8155
000801	2014	-0.14497	0	0.268446	21.8185	0.0871703	0.331543	0.025302	0.482847	0	0	0	61.8142	0.428571	1.09861	0	0	1	1	1	0	1	13.4588
000810	2018	-0.405874	1	0.343833	22.8454	0.159367	0.497729	0.039765	0.628159	0	0	0	77.1622	0.333333	1.09861	0	1	1	1	0	1	1	13.7684
000810	2017	-0.418713	1	0.385754	22.7484	0.176445	0.442576	0.013454	0.635543	0	0	0	77.3175	0.333333	1.09861	0	1	1	1	0	1	1	13.7102
000810	2016	-0.247895	1	0.370999	22.6075	0.140333	0.366627	0.083322	0.586625	0	0	0	78.4666	0.333333	1.09861	0	1	1	1	0	1	1	13.7102
000810	2015	-0.347233	1	0.344691	22.3851	0.13844	0.450295	0.089708	0.553312	0	0	0	56.285	0.333333	1.09861	0	1	1	1	0	1	1	13.567
000810	2014	-0.87645	1	0.423161	22.0868	0.064592	0.526451	0.105767	0.48494	0	0	0	52.192	0.333333	1.09861	0	1	1	1	0	1	1	12.948
000811	2018	-0.0537235	0	0.741602	22.5235	0.118505	0.200457	0.052008	0.509518	0	0	0	36.5787	0.333333	1.09861	0	0	1	1	0	0	1	13.8643
000811	2017	-0.0512583	0	0.807961	22.4387	0.0999404	0.219257	0.060815	0.48694	0	0	0	37.2022	0.333333	1.09861	0	0	1	1	0	0	1	13.8643
000811	2016	0.0635195	0	0.915913	22.3865	0.108691	0.176004	0.066066	0.545409	0	0	0	36.8782	0.333333	1.09861	0	0	1	1	0	0	1	13.8643
000811	2015	-0.173074	0	0.762608	22.2086	0.132433	0.168301	0.072356	0.528854	0	0	0	38.923	0.333333	1.09861	0	0	1	1	0	1	1	13.5278
000811	2014	0.0505859	0	1.08503	21.7937	0.167487	0.134436	0.083214	0.412951	0	0	0	42.1426	0.375	1.09861	0	0	1	1	0	1	1	13.5278
000813	2018	0.328817	1	1.58265	22.5019	0.0483585	0.226159	0.168259	0.108104	0	0	0	30	0.333333	1.60944	0	1	1	1	0	1	1	14.3921
000813	2017	0.365142	1	1.69034	22.3601	0.0450589	0.280393	0.175451	0.115503	0	0	0	28.6007	0.333333	1.60944	0	1	1	1	0	1	1	14.3921
000813	2016	0.232414	0	1.7874	22.0911	0.0465062	0.194644	0.232683	0.0446587	0	0	0	27.1662	0.333333	1.60944	0	0	1	1	0	1	0	13.981
000813	2015	0.532089	0	1.31833	21.4024	0.0931593	0.0103014	0.015026	0.303912	0	0	0	33.8231	0.333333	1.60944	0	1	1	1	0	0	0	13.7851
000813	2014	0.53043	0	1.29259	21.4322	0.116097	0.0150917	0.026096	0.334566	0	0	0	36.3318	0.333333	1.60944	0	1	1	1	0	0	0	13.7851
000815	2018	0.0797946	1	2.29672	21.8548	0.193449	0.0242185	0.015213	0.333628	0	0	0	33.6749	0.333333	1.09861	0	1	1	1	0	1	1	13.5924
000815	2017	0.0836972	0	2.28352	21.7521	0.214714	0.0230925	0.009037	0.277529	0	0	0	33.7194	0.333333	1.09861	0	1	1	1	0	0	1	13.5924
000815	2016	0.100069	0	2.26163	21.7757	0.195275	0.0142235	0.001848	0.303169	0	0	0	34.1028	0.333333	1.09861	0	1	1	1	0	0	1	13.5924
000815	2015	0.601331	0	0.287088	21.0647	0.416954	0.0379635	0.101672	0.975222	0	0	1	36.4417	0.333333	1.09861	0	1	1	1	0	0	1	13.5924
000815	2014	0.128122	0	0.241271	21.1327	0.374941	0.0663991	-0.32632	1.11232	0	1	1	43.2666	0.333333	1.09861	1	0	1	1	0	1	1	13.5924
000818	2018	0.317623	0	0.511226	22.1635	0.0767053	0.0978915	0.128871	0.41607	0	0	0	67.5426	0.333333	1.60944	0	0	1	1	0	0	1	13.9288
000818	2017	-0.347611	1	0.668504	22.0589	0.0507496	0.0599572	0.081082	0.314749	0	0	0	69.7424	0.333333	1.60944	0	0	1	1	1	1	1	13.3047
000818	2016	-0.491088	0	0.533666	21.7037	0.0545896	0.0141783	0.042557	0.129885	0	0	0	70.6187	0.333333	1.60944	0	0	1	1	0	1	1	13.017
000818	2015	-0.639595	0	0.490668	21.6696	0.0405785	0.0138302	0.046204	0.162803	0	0	0	72.3878	0.333333	1.60944	0	0	1	1	0	1	1	12.8479
000818	2014	-0.643172	0	0.154048	21.7049	0.0491868	0.0131334	0.032498	0.238306	0	0	0	72.1318	0.333333	1.60944	0	0	1	1	0	1	1	12.8479
000821	2018	-0.0675748	1	1.24456	22.375	0.189174	0.177764	0.037654	0.433792	0	0	0	53.4603	0.333333	1.60944	0	0	1	1	1	1	1	13.7642
000821	2017	0.0115071	1	0.959968	21.8326	0.130354	0.199339	0.053459	0.363028	0	0	0	45.4423	0.375	1.60944	0	0	1	1	1	1	1	13.5924
000821	2016	0.0705192	1	0.968395	21.8062	0.121479	0.136835	0.034155	0.366865	0	0	0	47.7493	0.333333	1.60944	0	0	1	1	1	1	1	13.5924
000821	2015	0.0975374	1	0.8545	21.7451	0.135802	0.118052	0.027826	0.360654	0	0	0	51.1859	0.333333	1.60944	0	0	1	1	1	1	1	13.5924
000821	2014	-0.261167	1	0.364424	21.3856	0.177088	0.132103	0.01149	0.394635	0	0	0	46.4866	0.444444	1.60944	0	0	1	1	1	1	1	13.017
000823	2018	-0.0282547	0	0.310038	22.4155	0.119321	0.270805	0.062725	0.315478	0	0	0	82.5288	0.333333	1.09861	0	0	1	1	0	1	1	13.9108
000823	2017	-0.0255265	0	0.38436	22.3514	0.131679	0.261913	0.04914	0.312729	0	0	0	81.2034	0.333333	1.09861	0	0	1	1	0	1	1	13.9108
000823	2016	0.0501414	0	0.554631	22.2748	0.121791	0.225331	0.04987	0.292314	0	0	0	79.3473	0.333333	1.09861	0	0	1	1	0	1	1	13.9108
000823	2015	0.0346629	0	0.266296	22.2525	0.115524	0.228044	0.026039	0.312977	0	0	0	79.5739	0.333333	1.09861	0	0	1	1	0	1	1	13.9108
000823	2014	-0.048774	0	0.597292	22.2848	0.113811	0.196215	0.04502	0.33981	0	0	0	79.9625	0.333333	1.09861	0	0	1	1	0	1	1	13.8155
000826	2018	0.452774	0	2.27455	24.411	0.0159077	0.149876	0.018818	0.614403	0	0	0	299.433	0.333333	1.09861	0	1	1	1	0	0	0	15.2506
000826	2017	0.485055	0	2.35849	24.2293	0.016415	0.115876	0.045099	0.547686	0	0	0	268.082	0.333333	1.09861	0	1	1	1	0	0	0	15.2265
000826	2016	0.545648	0	1.7861	23.8563	0.020029	0.119647	0.055865	0.635131	0	0	0	198.726	0.333333	1.09861	0	1	1	1	0	0	0	15.0393
000826	2015	0.299064	1	1.67565	23.4864	0.0271761	0.153992	0.07361	0.603521	0	0	0	143.983	0.333333	1.09861	0	1	1	1	0	1	0	14.6484
000826	2014	-0.528561	1	0.180517	22.9797	0.0292256	0.287056	0.09359	0.447513	0	0	0	78.5048	0.428571	1.09861	0	1	1	1	0	1	0	13.7102
000828	2018	-0.99253	0	0.749234	23.1257	0	0.0020481	0.099614	0.405678	0	0	0	29.4958	0.571429	1.09861	0	0	0	1	0	1	0	13.2177
000828	2017	-0.961675	0	0.761799	23.0473	0	0.00259617	0.092958	0.443657	0	0	0	28.3725	0.5	1.09861	0	0	0	1	0	1	0	13.2177
000828	2016	-0.861604	0	0.750072	22.9109	0	0.00378828	0.096233	0.424958	0	0	0	27.7849	0.5	1.09861	0	0	0	1	0	1	0	13.2177
000828	2015	-0.811717	1	0.724447	22.8422	0	0.0046227	0.115012	0.449281	0	0	0	27.0924	0.571429	1.09861	0	1	1	1	0	1	0	13.2177
000828	2014	-0.454567	1	0.729205	22.4964	0	0.00688087	0.107678	0.297203	0	0	0	25.8457	0.428571	1.09861	0	1	1	1	0	1	0	13.4588
000829	2018	-0.115038	0	2.1499	23.2655	0.236378	0.0601374	-0.017167	0.804594	0	1	0	58.5235	0.333333	1.09861	0	1	1	1	0	0	0	14.152
000829	2017	-0.0328449	0	2.38622	23.3736	0.29737	0.0567934	0.019125	0.795632	0	0	0	58.1893	0.333333	1.09861	0	1	1	0	1	0	0	14.152
000829	2016	0.0526949	1	2.32568	23.1905	0.275002	0.037906	0.023377	0.778553	0	0	0	59.4727	0.333333	1.09861	0	1	1	0	1	1	0	14.0998
000829	2015	-0.386191	1	2.35469	23.1383	0.301607	0.0556112	-0.033801	0.793929	0	1	0	63.4114	0.333333	1.09861	0	1	1	0	1	1	0	13.8255
000829	2014	-0.449192	1	1.98802	23.1159	0.187887	0.106777	-0.032179	0.756689	0	1	0	72.3257	0.333333	1.09861	0	1	1	0	1	1	0	13.8255
000830	2018	-1.03976	0	0.209467	24.0478	0.0378799	0.0036784	0.110385	0.60466	0	0	0	109.453	0.571429	1.60944	0	0	1	1	0	0	1	13.5924
000830	2017	-1.08636	0	0.256039	24.0474	0.0544337	0.00367721	0.073805	0.622247	0	0	0	109.412	0.5	1.60944	0	0	1	1	0	0	1	13.5924
000830	2016	-1.02522	0	0.240121	23.9447	0.0617377	0.00171071	0.010651	0.655232	0	0	0	111.624	0.571429	1.60944	0	0	1	1	0	0	1	13.5924
000830	2015	-0.975826	0	0.291678	23.8308	0.0663777	0.0031317	0.013702	0.643975	0	0	0	112.223	0.571429	1.60944	0	0	1	1	0	0	1	13.5924
000830	2014	-1.0119	0	0.178964	23.7121	0.0752757	0.00187054	0.019133	0.699157	0	0	0	111.924	0.363636	1.60944	0	0	1	1	0	0	1	13.4588
000831	2018	0.327363	1	0.915815	21.5913	0.383849	0.113056	0.044499	0.0768628	0	0	0	27.5862	0.428571	1.60944	0	1	1	1	0	1	1	13.7933
000831	2017	0.312198	1	0.870409	21.5005	0.3546	0.0908683	0.014769	0.0352119	0	0	0	27.8209	0.333333	1.60944	0	1	1	1	0	1	1	13.7933
000831	2016	0.300766	1	0.924612	21.5021	0.335697	0.153323	0.006977	0.0523254	0	0	0	28.2666	0.333333	1.60944	0	1	1	1	0	1	1	13.7933
000831	2015	-0.0260522	0	0.994255	21.5283	0.489913	0.152735	-0.169661	0.0308064	0	1	0	29.6648	0.333333	1.60944	0	1	1	1	0	0	1	13.7536
000831	2014	0.070097	1	1.24443	21.6845	0.47425	0.128314	-0.020439	0.0156097	0	1	0	30.1496	0.333333	1.60944	0	1	1	1	0	1	1	13.8451
000833	2018	0.311421	0	0.885585	22.1081	0.0665399	0.010194	0.022061	0.317657	0	0	0	65.123	0.333333	1.09861	0	0	1	1	0	1	1	13.981
000833	2017	0.204892	0	0.888374	21.9413	0.0804517	0.0126915	0.023599	0.193061	0	0	0	65.123	0.5	1.09861	0	0	1	1	0	1	1	13.8643
000833	2016	0.104202	0	0.925021	21.9527	0.0642965	0.0191223	0.011352	0.230165	0	0	0	67.2309	0.428571	1.09861	0	0	1	1	0	1	1	13.7429
000833	2015	0.123359	0	1.14807	21.9487	0.107844	0.0151004	0.041494	0.225619	0	0	0	70.3847	0.428571	1.09861	0	0	1	1	0	1	1	13.7429
000833	2014	0.494601	0	0.489814	20.9387	0.214915	0.0240399	0.023988	0.315745	0	0	0	46.7761	0.4	1.09861	0	0	1	1	0	1	1	13.4588
000839	2018	0.389254	1	0.106548	23.5906	0.113481	0.0313133	0.111612	0.474902	0	0	0	142.074	0.333333	1.09861	0	1	1	1	0	1	0	14.7318
000839	2017	0.412469	0	0.110451	23.5448	0.10625	0.0502293	0.019013	0.55639	0	0	0	129.954	0.333333	1.09861	0	0	1	1	0	1	0	14.8088
000839	2016	0.352034	0	0.13767	23.4199	0.0891006	0.0596822	0.01767	0.545356	0	0	0	122.143	0.333333	1.09861	0	0	1	1	0	1	0	14.6699
000839	2015	0.426851	1	0.216588	23.1213	0.0910363	0.0593564	0.03047	0.37014	0	0	0	119.189	0.333333	1.09861	0	1	1	1	0	1	0	14.6614
000839	2014	0.461138	1	0.104362	23.1613	0.0491026	0.0389143	0.016663	0.42021	0	0	0	112.143	0.333333	1.09861	0	1	1	1	0	1	0	14.7238
000848	2018	-0.107031	1	0.524331	21.7681	0.0996007	5.71009e-05	0.145953	0.311757	0	0	0	35.3553	0.333333	1.09861	0	1	1	1	1	1	1	13.2708
000848	2017	-0.154083	1	0.383797	21.757	0.0918731	9.40837e-05	0.141549	0.276861	0	0	0	37.2559	0.333333	1.09861	0	1	1	1	0	1	1	13.2708
000848	2016	-0.13878	1	0.508255	21.8535	0.0752973	0.0017548	0.163115	0.351975	0	0	0	39.0384	0.333333	1.09861	0	1	1	1	0	1	1	13.2708
000848	2015	-0.00113635	1	0.388467	21.6361	0.0665697	0.000753777	0.215826	0.317129	0	0	0	39.1408	0.333333	1.09861	0	1	1	1	0	1	1	13.2708
000848	2014	0.182039	0	0.422949	21.3389	0.111728	0.000451803	0.241589	0.276183	0	0	0	39.4715	0.375	1.09861	0	0	1	1	0	1	1	13.2708
000850	2018	-0.408301	0	0.087182	22.7486	0.104314	0.0318695	0.012479	0.435232	0	0	0	72.0208	0.444444	1.60944	0	0	1	1	0	1	1	13.6048
000850	2017	-0.480157	0	0.0865208	22.7866	0.0879627	0.0259273	0.010559	0.406967	0	0	0	73.437	0.444444	1.60944	0	0	1	1	0	1	1	13.6048
000850	2016	-0.469974	0	0.0764554	22.7768	0.0504166	0.0196485	0.007895	0.389474	0	0	0	71.4283	0.5	1.60944	0	0	1	1	0	1	1	13.6048
000850	2015	-0.5618	0	0.0824406	22.8717	0.046702	0.0200371	0.005882	0.366515	0	0	0	73.6546	0.375	1.60944	0	0	1	1	0	0	1	13.6048
000850	2014	-0.371496	0	0.0903184	22.622	0.0621654	0.0259435	0.055586	0.40699	0	0	0	72.215	0.444444	1.60944	0	0	1	1	0	0	1	13.5924
000856	2018	0.4293	0	0.205083	21.4517	0.0804875	0.371212	0.007076	0.789144	0	0	0	42.4971	0.428571	1.09861	0	0	1	1	0	0	1	13.653
000856	2017	0.456623	0	0.286973	21.3332	0.0906742	0.42049	0.008151	0.802419	0	0	0	42.6966	0.428571	1.09861	0	0	1	1	0	0	1	13.653
000856	2016	0.579992	0	0.778565	21.2223	0.173059	0.391709	0.011864	0.787845	0	0	0	43.7493	0.428571	1.09861	0	1	1	1	0	0	1	13.653
000856	2015	0.232532	0	0.249214	21.5289	0.169543	0.331168	-0.085684	0.867773	0	1	0	54.4518	0.428571	1.09861	0	1	1	1	0	0	1	13.653
000856	2014	-0.378433	0	0.632246	21.6167	0.155145	0.33583	-0.035999	0.783297	0	1	0	54.626	0.428571	1.09861	0	1	1	1	0	0	1	13.1224
000858	2018	-0.940203	0	0.974664	25.1787	0.137006	0.00147898	0.178817	0.243626	0	0	0	162.145	0.375	1.38629	0	0	0	0	0	0	1	14.4678
000858	2017	-0.878519	0	0.783095	24.9849	0.148864	0.00154492	0.151558	0.229099	0	0	0	159.618	0.428571	1.60944	0	0	0	0	0	0	1	14.4678
000858	2016	-0.802679	0	0.743625	24.8532	0.148894	0.00173227	0.123025	0.224667	0	0	0	159.38	0.428571	1.60944	0	0	0	0	0	0	1	14.4626
000858	2015	-0.758111	0	0.736387	24.685	0.165583	0.00203539	0.129563	0.15608	0	0	0	161.059	0.333333	1.60944	0	0	0	0	0	0	1	14.4468
000858	2014	-0.716419	0	0.672101	24.5608	0.174352	0.00264923	0.133826	0.130919	0	0	0	162.12	0.428571	1.60944	0	0	0	0	0	0	1	14.4307
000859	2018	-0.566018	0	0.105843	21.4697	0.0853944	0.0849708	0.040797	0.246997	0	0	0	33.4963	0.444444	1.09861	0	0	1	1	0	0	1	12.7883
000859	2017	-0.403029	0	0.147952	21.4873	0.0719163	0.0928488	0.020056	0.2971	0	0	0	34.7419	0.444444	1.09861	0	0	1	1	0	0	1	12.99
000859	2016	-0.367102	0	0.206506	21.4599	0.0899494	0.0885117	0.004424	0.294365	0	0	0	37.6962	0.444444	1.09861	0	0	1	1	0	1	1	12.99
000859	2015	-0.451975	0	0.166586	21.385	0.0847852	0.0718415	0.002169	0.244063	0	0	0	36.7831	0.444444	1.09861	0	0	1	1	0	1	1	12.8992
000859	2014	-0.453869	0	1.27606	21.3738	0.0808945	0.0965454	0.003733	0.275241	0	0	0	36.9459	0.444444	1.09861	0	0	1	1	0	1	1	12.8992
000860	2018	-0.825294	0	0.583647	23.7115	0.413739	0.00371707	0.038057	0.610659	0	0	0	71.1548	0.333333	1.09861	0	0	1	1	0	1	1	13.5924
000860	2017	-0.81623	1	0.362051	23.6363	0.424563	0.00502373	0.02441	0.612907	0	0	0	72.4707	0.375	1.09861	0	0	1	1	1	1	1	13.5924
000860	2016	-0.765431	1	0.320502	23.6044	0.437289	0.0101378	0.024974	0.617511	0	0	0	77.5629	0.333333	1.09861	0	0	1	1	1	1	1	13.5924
000860	2015	-0.686442	1	0.337574	23.4894	0.475138	0.0173909	0.024381	0.653782	0	0	0	79.975	0.333333	1.09861	0	0	1	1	1	1	1	13.5924
000860	2014	-0.670885	1	0.541589	23.4669	0.475035	0.0065407	0.02487	0.666392	0	0	0	81.9146	0.333333	1.09861	0	0	1	1	1	1	1	13.5924
000863	2018	0.151638	1	2.22199	23.2914	0.726609	0.0054621	-0.038192	0.572612	0	1	0	25.6515	0.333333	1.09861	0	1	1	1	1	1	0	14.4574
000863	2017	0.158834	1	2.28394	23.2936	0.730098	0.0121841	0.016691	0.513969	0	0	0	26.0384	0.333333	1.09861	0	1	1	1	0	1	0	14.3461
000863	2016	0.0207015	0	1.78592	23.3524	0.694555	0.00479298	0.068709	0.52228	0	0	0	28.6007	0.375	1.09861	0	0	1	1	0	1	0	14.1802
000863	2015	0.56703	0	1.04167	23.3242	0.878999	0.00166031	0.006368	0.77637	0	0	0	29.8831	0.333333	1.09861	0	0	1	1	0	1	0	14.5948
000863	2014	-0.0920099	0	1.1313	23.1672	0.667038	0.00132135	0.012125	0.73337	0	0	0	29.0517	0.333333	1.09861	0	0	1	1	0	1	0	13.9199
000869	2018	-0.283793	0	0.248739	23.2972	0.207703	0.01846	0.081193	0.246021	1	0	0	56.8595	0.357143	1.09861	0	0	1	1	0	0	1	14.4986
000869	2017	-0.269948	0	0.234826	23.2519	0.197309	0.0210418	0.085917	0.267914	1	0	0	63.561	0.307692	1.09861	0	0	1	1	0	0	1	14.4986
000869	2016	-0.18303	0	0.245	23.1681	0.195055	0.0150123	0.089665	0.271389	1	0	0	68.0221	0.307692	1.09861	0	0	1	1	0	0	1	14.4986
000869	2015	-0.141643	0	0.254755	23.0597	0.218562	0.0191213	0.107006	0.250155	1	0	0	70.7107	0.25	1.09861	0	0	1	1	0	0	1	14.4833
000869	2014	-0.0950179	0	0.215186	22.9107	0.234215	0.0163452	0.115636	0.214204	1	0	0	69.7711	0.25	1.09861	0	0	1	1	0	1	1	14.4574
000876	2018	0.864626	0	1.3606	24.5933	0.112525	0.0118376	0.06022	0.429838	0	0	0	248.833	0.428571	1.38629	0	0	1	1	0	1	1	15.8304
000876	2017	0.920757	0	1.33525	24.4716	0.120404	0.0123782	0.073455	0.38201	0	0	0	247.625	0.428571	1.38629	0	0	1	1	0	1	1	15.8567
000876	2016	1.05872	0	1.28607	24.3445	0.114531	0.0129155	0.086291	0.316596	0	0	0	246.175	0.375	1.60944	0	0	1	1	0	1	1	15.9196
000876	2015	1.06629	0	1.29752	24.2848	0.0942817	0.01099	0.086265	0.314649	0	0	0	239.996	0.333333	1.09861	0	0	1	1	0	1	1	15.9196
000876	2014	0.738227	0	1.4143	24.2319	0.138126	0.0130004	0.082279	0.344664	0	0	0	251.881	0.333333	1.60944	0	0	1	1	0	1	1	15.5383
000878	2018	0.2286	1	0.141935	24.3413	0.232162	0.00921677	0.011621	0.701901	0	0	0	110.865	0.363636	1.60944	0	1	1	1	0	1	1	15.0245
000878	2017	0.192083	1	0.119535	24.1852	0.246701	0	0.013554	0.702741	0	0	0	108.227	0.363636	1.60944	0	1	1	1	0	1	1	14.9141
000878	2016	0.264193	1	0.159649	23.8608	0.264627	0.0218529	0.007525	0.712887	0	0	0	102.504	0.363636	1.60944	0	1	1	1	0	1	1	14.771
000878	2015	0.249406	0	0.149114	23.8721	0.282467	0.0207923	0.002667	0.729198	0	0	0	104.752	0.4	1.60944	0	0	1	1	0	0	1	14.771
000878	2014	0.207731	0	0.233332	23.937	0.329236	0.0246964	0.005022	0.726197	0	0	0	107.643	0.363636	1.60944	0	0	1	1	0	0	1	14.771
000881	2018	0.549137	0	1.34363	23.1929	0.0986963	0.19224	0.032331	0.488125	0	0	0	74.4983	0.333333	1.09861	0	0	1	1	0	1	1	14.8802
000881	2017	0.278578	1	1.26769	23.1697	0.0844944	0.163008	0.037553	0.517185	0	0	0	71.5472	0.333333	1.09861	0	1	1	1	0	1	0	14.5622
000881	2016	-0.0769772	0	1.24697	23.1298	0.121158	0.113319	0.046731	0.53008	0	0	0	65.6658	0.5	1.09861	0	1	1	1	0	0	0	14.1156
000881	2015	-0.454069	0	0.566179	22.3176	0.29809	0.087532	-0.233711	0.805987	0	1	0	45.6837	0.5	1.09861	0	1	1	1	0	0	0	13.4225
000881	2014	-0.329211	0	0.324827	22.5211	0.306223	0.041762	0.01694	0.622324	0	0	0	47.655	0.5	1.09861	0	1	1	1	0	0	0	13.4225
000882	2018	-0.0657726	1	0.930515	23.3464	0.0618949	0.0317476	0.002094	0.420505	0	0	0	34.3802	0.4	1.09861	0	1	1	1	1	0	0	14.3461
000882	2017	-0.0889232	1	0.928264	23.3544	0.0605017	0.0143417	0.000825	0.430615	0	0	0	35.3412	0.363636	1.09861	0	1	1	1	1	0	0	14.3461
000882	2016	-0.0725195	1	0.190688	23.098	0.000105193	0.00227594	0.008577	0.417984	0	0	0	35.8748	0.333333	1.09861	0	1	1	1	1	0	0	14.1871
000882	2015	-0.187489	1	0.282568	23.3338	0	0.00302833	0.014469	0.510462	0	0	0	35.5387	0.333333	1.09861	0	1	1	1	0	1	0	14.1871
000882	2014	-0.388841	1	1.5165	23.3085	0	0.00356632	0.004918	0.494737	0	0	0	36.4966	0.333333	1.09861	0	1	1	1	0	1	0	13.9978
000883	2018	-1.03337	0	2.01298	24.5988	0.00832102	0.0318555	0.040309	0.39077	0	0	0	64.1872	0.333333	1.60944	0	0	1	1	0	0	0	14.1376
000883	2017	-1.03157	0	2.03123	24.5596	0.00565129	0.0234826	0.047117	0.391796	0	0	0	63.9453	0.333333	1.60944	0	0	1	1	0	0	0	14.1376
000883	2016	-0.954592	0	1.98301	24.4552	0.00589044	0.0176306	0.046246	0.366563	0	0	0	63.2851	0.333333	1.60944	0	0	1	1	0	0	0	14.1376
000883	2015	-0.811219	0	1.92299	24.4842	0.00375321	0.0138915	0.042212	0.431381	0	0	0	63.867	0.333333	1.60944	0	0	1	1	0	0	0	14.2855
000883	2014	-0.626495	0	1.33877	24.24	0.0106908	0.0204817	0.039505	0.534478	0	0	0	56.8946	0.333333	1.60944	0	0	1	1	0	1	0	14.2855
000885	2018	0.0735585	0	0.228366	22.8185	0.00215935	0.00691391	0.072623	0.675408	0	0	0	37.4032	0.333333	1.09861	0	0	1	1	0	1	0	13.9639
000885	2017	-0.509662	0	0.247559	22.8153	0.00213243	0.0056054	0.061933	0.751749	0	0	0	53.507	0.375	1.09861	0	0	1	1	0	0	1	13.4
000885	2016	-0.471776	0	0.462572	22.5658	0.0491106	0.0132459	0.012189	0.541192	0	0	0	53.8052	0.333333	1.09861	0	0	1	0	1	0	1	13.4
000885	2015	-0.458053	0	0.468417	22.5041	0.0556693	0.014329	0.014433	0.524462	0	0	0	54.3783	0.333333	1.09861	0	1	1	1	0	0	1	13.4
000885	2014	-0.425606	0	0.513339	22.4572	0.0670146	0.0141742	0.04487	0.502502	0	0	0	55.9017	0.5	1.09861	0	0	1	0	0	0	1	13.4
000886	2018	-0.152618	1	0.175821	21.9126	0.116936	0.00356613	0.051424	0.153518	0	0	1	22.5832	0.375	1.60944	0	1	1	1	0	1	0	13.8451
000886	2017	0.154922	0	0.382938	21.8784	0.160787	0.00637104	0.030044	0.160742	0	0	0	24.8998	0.375	1.60944	1	0	1	1	0	1	0	13.7642
000886	2016	0.214765	0	0.164578	21.8557	0.24868	0.00263211	0.019794	0.171018	0	0	0	27.2029	0.375	1.60944	0	0	1	1	0	1	0	13.7642
000886	2015	-0.00477074	0	0.285889	21.8551	0.265215	0.00547996	-0.073998	0.193297	0	1	0	27.4044	0.375	1.60944	0	0	1	1	0	1	0	13.7642
000886	2014	0.0669939	0	0.166704	21.9023	0.273325	0.00972102	0.012293	0.158415	0	0	0	27.9106	0.333333	1.60944	0	0	1	1	0	1	0	13.6877
000887	2018	-0.141669	0	0.228459	23.5005	0.129541	0.183341	0.072426	0.476338	0	0	0	141.474	0.428571	1.09861	0	0	1	1	0	1	1	14.2855
000887	2017	-0.183956	0	0.196965	23.4543	0.130835	0.168828	0.084778	0.494019	0	0	0	139.968	0.428571	1.09861	0	0	1	1	0	1	1	14.221
000887	2016	-0.366037	0	0.184132	23.1969	0.119386	0.167363	0.096067	0.441631	0	0	0	120.975	0.6	1.09861	0	0	1	1	0	1	1	13.8925
000887	2015	0.859193	1	0.0898337	22.7343	0.153356	0.192525	0.116292	0.491278	0	0	0	115.339	0.6	1.09861	0	1	1	1	0	1	1	14.8148
000887	2014	-0.210016	1	0.0954324	22.4145	0.205976	0.226698	0.122841	0.433492	0	0	0	110.784	0.6	1.09861	0	1	1	1	0	1	1	13.5924
000888	2018	-0.370847	0	0.594786	21.7793	0.013429	0.0108214	0.074915	0.17385	0	0	0	44.8888	0.6	1.09861	0	0	1	1	0	1	0	13.1224
000888	2017	-0.356706	0	0.552623	21.7163	0.0203356	0.00794183	0.073637	0.177993	0	0	0	47.392	0.6	1.09861	0	0	1	0	0	0	0	13.1224
000888	2016	-0.300146	0	0.608881	21.6924	0.0192119	0.00814966	0.073251	0.216604	0	0	0	46.1736	0.333333	1.09861	0	0	1	0	0	0	0	13.1224
000888	2015	-0.622483	0	0.560751	21.6269	0.0605023	0.0084012	0.081709	0.21014	0	0	0	45.9565	0.333333	1.38629	0	0	1	0	0	0	0	12.7657
000888	2014	-0.2269	0	0.802309	21.514	0.0201787	0.0087789	0.090907	0.180879	0	0	0	45.1553	0.333333	1.38629	0	0	1	0	0	0	0	13.1224
000893	2018	-0.156992	1	2.09155	22.164	0.0204359	0.00261411	-0.000299	0.0815021	0	1	1	21.7715	0.444444	1.09861	0	1	1	1	0	1	1	14.2792
000893	2017	-0.197277	1	2.34855	22.1667	0.00940084	0.00672549	-0.164535	0.0820223	0	1	1	21.6333	0.444444	1.09861	1	1	1	1	0	1	1	14.4033
000893	2016	0.0558015	0	2.13386	22.3663	0.0138198	0.00445675	0.002354	0.097113	0	0	0	21	0.444444	1.09861	1	1	1	1	0	0	1	14.0779
000893	2015	-0.000141633	0	2.14609	22.5719	0.0218487	0.0138832	0.006018	0.267756	0	0	0	23.9792	0.375	1.09861	0	1	1	1	0	0	1	14.0779
000893	2014	0.0274821	0	0.187624	22.8098	0.148684	0.00264508	-0.065274	0.932756	0	1	0	24.3105	0.4	1.09861	0	0	1	1	0	1	1	14.0779
000899	2018	-0.46634	0	0.92844	22.7488	0.0264227	0.0402252	0.025304	0.3856	0	0	0	24.8193	0.363636	2.07944	0	0	1	1	0	0	0	13.5924
000899	2017	-0.498378	0	0.936571	22.7138	0.0170697	0.0491273	0.00221	0.389494	0	0	0	25.4165	0.363636	1.94591	0	0	1	1	0	0	0	13.5924
000899	2016	-0.468265	0	0.942644	22.7472	0.019336	0.0548628	0.055862	0.369861	0	0	0	25.1794	0.363636	1.94591	0	0	1	1	0	0	0	13.5924
000899	2015	-0.337125	0	0.0772558	22.5107	0.0136218	0.0405196	0.096362	0.560831	0	0	0	22.561	0.333333	1.94591	0	0	1	1	0	0	0	13.4588
000899	2014	-0.332407	0	0.0351214	22.5068	0.0236989	0.0536588	0.064164	0.644837	0	0	0	22.5389	0.333333	1.94591	0	0	1	1	0	0	0	13.4588
000900	2018	-0.815284	0	0.683061	23.9304	0.0361168	0.0184852	0.040084	0.608156	0	0	0	55.4437	0.375	1.38629	0	0	1	1	0	0	0	13.8155
000900	2017	-0.780415	0	0.743631	23.8587	0.0431751	0.0189043	0.0376	0.614974	0	0	0	54.2218	0.375	1.38629	0	0	1	1	0	1	0	13.8353
000900	2016	-0.767601	0	0.704105	23.8151	0.030561	0.0180673	0.04087	0.639346	0	0	0	54.2125	0.375	1.38629	0	0	1	1	0	0	0	13.7851
000900	2015	-0.704335	0	0.647586	23.6516	0.0093198	0.0143411	0.032186	0.622191	0	0	0	53.0471	0.375	1.38629	0	0	1	1	0	0	0	13.7851
000900	2014	-0.679999	0	0.466223	23.5752	0.00262465	0.0157019	0.025174	0.61834	0	0	0	51.9615	0.375	1.38629	0	0	1	1	0	0	0	13.7851
000905	2018	0.221213	0	0.0677441	22.8695	0.122273	0.082375	0.012872	0.578385	0	0	0	70.5053	0.333333	1.60944	0	0	1	1	0	1	0	14.221
000905	2017	0.204269	1	0.0655125	22.813	0.0661821	0.0968051	0.023125	0.563294	0	0	0	71.225	0.375	1.38629	0	1	1	1	0	1	0	14.221
000905	2016	0.29349	1	0.0673489	22.7234	0.0687283	0.111772	0.047788	0.5629	0	0	0	69.4982	0.333333	1.38629	0	1	1	1	0	1	0	14.221
000905	2015	0.273352	0	0.0451159	22.366	0.0567857	0.136903	0.056096	0.409001	0	0	0	62.2013	0.333333	1.38629	0	0	1	1	0	1	0	14.0931
000905	2014	0.186633	1	0.0475204	22.3512	0.0827687	0.149058	0.069442	0.44665	0	0	0	61.0819	0.333333	1.38629	0	1	1	1	0	1	0	13.981
000906	2018	0.385623	0	0.64236	23.1777	0.270152	0.23527	0.02747	0.747453	0	0	0	42.0595	0.333333	1.60944	0	1	1	1	0	0	0	14.5479
000906	2017	0.342662	0	0.632727	23.099	0.222695	0.218914	0.019847	0.747388	0	0	0	39.4842	0.333333	1.60944	0	0	1	0	0	0	0	14.4986
000906	2016	0.493233	0	0.726037	22.7089	0.193718	0.196476	0.017829	0.741833	0	0	0	39.7492	0.333333	1.60944	0	1	1	0	0	0	0	14.3808
000906	2015	0.451033	1	0.786233	22.5174	0.18548	0.195504	0.013364	0.706065	0	0	0	41.3159	0.333333	1.60944	0	1	1	1	0	1	0	14.2602
000906	2014	0.240848	1	0.468884	22.4215	0.21118	0.167718	0.015845	0.736874	0	0	0	41.4005	0.428571	1.60944	0	1	1	1	0	1	0	13.9639
000913	2018	0.580404	1	0.945898	22.1972	0.267593	0.154235	0.008883	0.423726	0	0	0	66.0454	0.333333	1.09861	0	1	1	1	0	1	1	14.2855
000913	2017	0.636608	0	1.03808	22.0889	0.184964	0.142372	0.020902	0.355843	0	0	0	65.9469	0.333333	1.09861	0	0	1	1	0	1	1	14.3461
000913	2016	0.416421	0	1.07624	22.0023	0.197206	0.141843	0.087368	0.341601	0	0	1	64.8845	0.333333	1.09861	0	0	1	1	0	1	1	14.4033
000913	2015	0.199452	0	0.261976	21.9553	0.260895	0.174209	-0.043808	0.407609	0	1	1	71.0774	0.384615	1.09861	1	0	1	1	0	1	1	14.3808
000913	2014	0.136707	0	0.425325	22.0137	0.2584	0.190754	-0.057107	0.42321	0	1	1	68.8767	0.384615	1.09861	1	0	1	1	0	1	1	14.3808
000918	2018	0.0327325	1	0.287303	23.6599	0.480742	0.00485269	-0.073584	0.813164	0	1	0	47.8539	0.333333	1.09861	0	1	1	1	1	0	0	14.5087
000918	2017	0.0721586	1	0.307973	23.9859	0.671352	0.00422072	0.061356	0.784559	0	0	0	46.5403	0.333333	1.09861	0	1	1	1	0	1	0	14.5087
000918	2016	-0.0955989	0	0.290002	24.2954	0.603862	0.00446707	0.007745	0.88693	0	0	0	54.3967	0.333333	1.09861	0	0	1	1	0	1	0	14.5087
000918	2015	-0.237711	1	1.59062	24.2696	0.854627	0.0140766	-0.075163	0.905139	0	1	0	57.5413	0.333333	1.09861	0	1	1	1	0	1	0	14.5087
000918	2014	-0.288125	0	1.85853	24.3267	0.807907	0.0351697	-0.002155	0.837598	0	1	0	57.7841	0.333333	1.09861	0	0	1	1	0	0	0	14.5087
000922	2018	0.343704	1	0.788206	21.8968	0.18386	0.198448	0.093179	0.433173	0	0	0	42.4853	0.375	1.09861	0	0	1	1	1	1	1	13.8547
000922	2017	0.0079786	1	1.2272	21.7343	0.135979	0.232184	0.043384	0.434551	0	0	0	43.5546	0.375	1.09861	0	1	1	1	1	1	1	13.5144
000922	2016	-0.555082	0	1.39509	21.7553	0.134	0.270996	-0.144251	0.489227	0	1	0	46.3465	0.333333	1.09861	0	0	1	1	0	1	1	13.2177
000922	2015	-0.710447	0	1.57304	21.9012	0.190752	0.24733	-0.070562	0.424114	0	1	0	49.6991	0.333333	1.09861	0	0	1	1	1	0	1	13.1224
000922	2014	-0.204952	0	2.07503	22.0579	0.192036	0.261732	-0.0102	0.44218	0	1	0	52.8678	0.333333	1.09861	0	0	1	1	1	0	1	13.6877
000923	2018	-0.788658	0	2.34192	23.2396	0.0881706	0.0880728	0.016354	0.32462	0	0	0	63.5295	0.333333	0.693147	0	0	1	1	0	0	0	13.5924
000923	2017	-0.87353	0	2.39358	23.3318	0.0841085	0.059509	0.038203	0.347239	0	0	0	62.53	0.333333	1.09861	0	1	1	1	0	0	1	13.5924
000923	2016	-0.286306	0	0.360526	21.0662	0.226745	0.161909	0.001458	0.710503	0	0	0	37.3229	0.333333	1.09861	0	1	1	1	0	0	1	12.6115
000923	2015	-0.258693	0	0.422834	21.1023	0.269945	0.235517	0.000477	0.711657	0	0	0	39.7869	0.285714	1.09861	0	1	1	1	0	0	1	12.7068
000923	2014	-0.426874	1	0.550839	21.1053	0.283422	0.178085	-0.048163	0.693266	0	1	0	43.8748	0.333333	1.09861	0	1	1	1	0	1	1	12.7068
000925	2018	0.355736	0	2.31357	22.5898	0.0660624	0.224129	0.004235	0.622874	0	0	0	37.4032	0.363636	1.09861	0	0	1	1	0	1	1	14.3163
000925	2017	0.238418	0	2.60728	22.5176	0.0491917	0.227736	0.024366	0.601057	0	0	0	38.0526	0.363636	1.09861	0	0	1	1	0	1	1	14.1871
000925	2016	0.377377	0	1.89474	22.1125	0.0583667	0.258129	-0.031942	0.717116	0	1	0	38.0132	0.363636	1.09861	0	0	1	1	0	1	1	14.1871
000925	2015	0.460657	0	1.4055	22.1839	0.0654812	0.304941	0.004386	0.715811	0	0	0	37.9605	0.363636	1.09861	0	0	1	1	0	0	1	14.1871
000925	2014	0.322681	0	1.42479	21.9916	0.066955	0.257241	0.003801	0.738767	0	0	0	31.0805	0.363636	1.09861	0	0	1	1	0	0	1	13.9108
000926	2018	0.244643	0	0.584047	24.5836	0.536725	0.0112178	0.024579	0.745594	0	0	0	60.6712	0.375	1.09861	0	1	1	1	0	0	0	15.0964
000926	2017	0.383059	0	0.655203	24.6151	0.431424	0.0180277	0.025306	0.757274	0	0	0	61.0901	0.333333	1.09861	0	1	1	1	0	0	0	15.3084
000926	2016	0.0725497	1	1.06795	24.5418	0.412812	0.0123903	0.01894	0.735414	0	0	0	61.0901	0.333333	1.09861	0	1	1	1	0	1	0	14.9469
000926	2015	0.11615	1	0.572926	24.3969	0.45491	0.0136322	0.016733	0.726055	0	0	0	63.3009	0.333333	1.09861	0	1	1	1	0	1	0	14.9141
000926	2014	0.0305886	0	0.192237	24.0829	0.413764	0.0149447	0.025559	0.720614	0	0	0	66.0984	0.333333	1.09861	0	0	1	1	0	1	0	14.6484
000929	2018	0.0453646	0	1.04902	21.0435	0.160186	0.0188539	-0.046226	0.209066	0	1	0	38.8201	0.333333	1.60944	0	0	1	0	0	0	1	13.3047
000929	2017	0.169744	0	1.14067	21.1057	0.172651	0.0125102	0.008462	0.211946	0	0	0	41.9166	0.333333	1.60944	0	0	1	0	0	0	1	13.3047
000929	2016	0.0270107	0	0.929896	21.1432	0.182526	0.0122658	-0.01645	0.241178	0	1	0	44.1475	0.333333	1.60944	0	0	1	0	0	0	1	13.3047
000929	2015	0.200351	0	0.888307	21.189	0.225966	0.00654464	0.05006	0.259101	0	0	0	49.4267	0.333333	1.60944	0	0	1	0	0	0	1	13.3047
000929	2014	0.571865	0	1.0034	21.147	0.207967	0.01336	0.071632	0.277911	0	0	0	52.7257	0.333333	1.60944	0	0	1	0	0	0	1	13.6412
000930	2018	0.108363	0	0.278476	23.7333	0.190625	0.0380316	0.024683	0.524544	0	0	0	110.784	0.333333	1.09861	0	0	1	1	0	1	1	14.6309
000930	2017	-0.850005	1	0.590878	22.5076	0.103952	0.0380041	0.043836	0.670688	0	0	1	65.7495	0.333333	1.09861	0	1	1	1	0	1	1	13.3047
000930	2016	-0.558078	0	0.545955	22.4161	0.10366	0.0517147	0.024044	0.686142	0	0	1	68.6003	0.333333	1.09861	1	0	1	1	0	1	1	13.5278
000930	2015	-0.517706	0	0.421471	22.4546	0.130629	0.0561404	-0.238955	0.721373	0	1	0	74.7329	0.333333	1.09861	1	0	1	1	0	0	1	13.5278
000930	2014	-0.394398	0	0.330237	22.6496	0.18435	0.0591041	0.00471	0.547832	0	0	0	84.8587	0.333333	1.09861	0	0	1	1	0	0	1	13.5278
000931	2018	-0.124527	1	0.601903	21.9839	0.148604	0.300348	0.033687	0.463328	0	0	0	47.2229	0.333333	1.09861	0	1	1	1	1	1	1	13.5278
000931	2017	-0.0863791	1	0.367423	22.0177	0.209562	0.249856	0.012821	0.509306	0	0	0	53.6563	0.333333	1.09861	0	1	1	1	1	1	0	13.5278
000931	2016	0.145112	1	0.330006	21.8697	0.279812	0.217476	0.015255	0.660986	0	0	0	53.7122	0.333333	1.09861	0	1	1	1	1	1	0	13.5278
000931	2015	-0.00379432	1	0.299177	21.7374	0.353388	0.193327	0.05861	0.688667	0	0	0	45.5522	0.333333	1.09861	0	1	1	1	1	1	0	13.2446
000931	2014	0.889028	1	0.335444	21.6454	0.413065	0.154825	0.003993	0.724722	0	0	0	49.2646	0.333333	1.09861	0	1	1	1	1	1	0	14.0779
000933	2018	-1.25179	0	0.992561	24.7024	0.095564	0.0053068	-0.001191	0.856874	1	1	0	162.954	0.444444	1.09861	0	0	1	1	0	0	1	14.221
000933	2017	-0.955388	0	1.05111	24.711	0.110786	0.00316097	0.0058	0.854719	1	0	0	162.515	0.444444	1.09861	0	0	1	1	0	0	1	14.4033
000933	2016	-1.08672	0	1.24466	24.6699	0.0882927	0.00561228	-0.020034	0.852143	0	1	0	163.276	0.444444	1.09861	0	0	1	1	0	0	1	13.9978
000933	2015	-0.885813	0	1.30353	24.644	0.0842731	0.00819607	-0.036221	0.829324	0	1	0	171.791	0.444444	1.09861	0	0	1	1	0	0	1	14.221
000933	2014	-0.900326	0	1.40688	24.6577	0.0881497	0.0108858	-0.008642	0.796247	0	1	0	176.065	0.444444	1.09861	0	0	1	1	0	0	1	14.221
000935	2018	0.277025	1	1.74006	22.1516	0.0193708	0.0178867	0.136939	0.164091	1	0	0	24.6374	0.375	1.09861	0	1	1	1	0	1	1	14.4143
000935	2017	0.357947	1	1.8295	22.5326	0.028163	0.0305895	0.042885	0.41394	1	0	0	37.921	0.333333	1.09861	0	1	1	1	0	1	1	14.6993
000935	2016	-0.102894	1	1.87239	22.4115	0.0297618	0.0331239	0.01994	0.385493	1	0	0	37.7359	0.333333	1.09861	0	1	1	1	0	1	1	14.1732
000935	2015	-0.419318	0	0.332522	22.4192	0.0233194	0.0489958	-0.018449	0.400878	1	1	0	38.3145	0.3	1.09861	0	1	1	1	0	0	1	14.0545
000935	2014	-0.0356208	0	0.473797	22.2724	0.0328227	0.0573664	0.034819	0.277294	1	0	0	34.5977	0.333333	1.09861	0	1	0	1	0	1	1	14.2459
000936	2018	0.133979	0	0.166612	23.2115	0.0199084	0.0305547	0.029236	0.585056	0	0	0	30.1662	0.333333	1.09861	0	1	1	1	0	0	1	14.4033
000936	2017	0.138974	0	0.196251	23.1329	0.0129698	0.0278705	0.020668	0.578474	0	0	0	27.9643	0.333333	1.09861	0	1	1	1	0	0	1	14.4033
000936	2016	0.109905	0	0.273019	22.8933	0.0166736	0.028927	0.096899	0.430175	0	0	0	27.2213	0.333333	1.09861	0	1	1	1	0	0	1	14.221
000936	2015	0.184855	0	0.403504	22.0838	0.106041	0.0416931	0.025844	0.247215	0	0	0	23.4521	0.333333	1.09861	0	1	1	1	0	0	1	13.9465
000936	2014	0.0338392	1	0.113696	21.9698	0.137028	0.0502248	0.021006	0.32066	0	0	0	23.2594	0.333333	1.60944	0	1	1	1	0	1	1	13.699
000937	2018	-0.27327	0	0.686061	24.5468	0.0140392	0.0459405	0.022921	0.528507	0	0	0	197.494	0.363636	1.60944	0	0	1	1	0	0	0	14.691
000937	2017	-0.30484	0	0.683626	24.5471	0.0168244	0.0848334	0.024404	0.545199	0	0	0	208.696	0.333333	1.60944	0	0	1	1	0	0	0	14.691
000937	2016	-0.277034	0	0.684438	24.4964	0.0269617	0.10493	0.003795	0.538275	0	0	0	209.251	0.333333	1.94591	0	0	1	1	0	0	0	14.691
000937	2015	-0.552821	0	0.704768	24.4297	0.0259532	0.109672	0.007362	0.509582	0	0	0	214.276	0.333333	1.94591	0	0	1	1	0	0	0	14.4033
000937	2014	-0.440371	0	0.651864	24.4543	0.0277385	0.109321	-0.003952	0.502378	0	1	0	223.157	0.333333	1.94591	0	0	1	1	0	0	0	14.691
000938	2018	-0.627033	1	0.586402	24.6061	0.120198	0.146778	0.064333	0.372128	0	0	0	116.034	0.571429	1.09861	0	1	1	1	0	1	1	14.5622
000938	2017	-0.578535	1	0.586402	24.4745	0.118539	0.129262	0.066036	0.321422	0	0	0	111.548	0.5	1.09861	0	1	1	1	0	1	1	14.581
000938	2016	-1.03843	0	0.56974	24.337	0.0813846	0.110445	0.055017	0.269895	0	0	0	102.796	0.5	1.09861	0	0	1	1	0	1	1	14.0545
000938	2015	-0.30367	1	2.04176	22.5612	0.184712	0.252537	0.036983	0.57221	0	0	0	40.0125	0.428571	1.09861	0	1	1	1	0	1	1	13.653
000938	2014	-0.143347	1	0.480753	22.2644	0.176181	0.253197	0.043648	0.550677	0	0	0	35.0571	0.428571	1.09861	0	1	1	1	0	1	1	13.653
000949	2018	-1.12176	0	0.97134	22.7873	0.149362	0.0700935	0.015803	0.534569	0	0	0	96.0104	0.333333	1.09861	0	0	1	0	0	0	1	12.8479
000949	2017	-1.0808	0	0.997618	22.5919	0.135389	0.0573072	0.005031	0.449672	0	0	0	96.0625	0.333333	1.09861	0	0	1	0	0	0	1	12.8479
000949	2016	-1.23682	0	0.87834	22.4632	0.114642	0.0393044	0.021518	0.372869	0	0	0	96.312	0.333333	1.09861	0	0	1	0	0	0	1	12.6115
000949	2015	-1.15676	0	0.241239	22.3283	0.174256	0.0390297	0.02926	0.494523	0	0	0	95.352	0.333333	1.09861	0	0	1	0	0	0	1	12.5425
000949	2014	-1.23425	0	0.616077	22.2203	0.188647	0.0338081	0.020638	0.460909	0	0	0	94.451	0.333333	1.09861	0	0	1	0	0	0	1	12.4292
000951	2018	-0.32157	0	0.174217	23.8169	0.262474	0.150549	0.049433	0.688601	1	0	0	89.0842	0.333333	1.79176	0	0	1	1	0	0	1	14.604
000951	2017	-0.0674451	0	0.150738	24.0202	0.300493	0.114297	0.049488	0.763459	1	0	0	89.3644	0.333333	1.79176	0	0	1	1	0	0	1	14.9501
000951	2016	-0.15896	0	0.151466	23.7347	0.200933	0.191229	0.028873	0.731982	1	0	0	90.377	0.333333	1.79176	0	0	1	1	0	0	1	14.7516
000951	2015	-0.233436	0	0.133665	23.5543	0.125464	0.276662	0.020669	0.69709	1	0	0	90.7469	0.333333	1.79176	0	0	1	1	0	0	1	14.6699
000951	2014	-0.178628	0	0.0370435	23.5384	0.15447	0.212235	0.035394	0.70553	1	0	0	92.7146	0.333333	1.79176	0	0	1	1	0	0	1	14.6699
000957	2018	-0.788555	0	1.17057	23.2286	0.0419062	0.582233	0.002964	0.778635	0	0	0	70.647	0.375	1.09861	0	0	1	1	0	0	1	13.653
000957	2017	-0.853844	0	1.16125	23.2431	0.0326476	0.529413	0.018643	0.775891	0	0	0	71.5192	0.333333	1.09861	0	1	1	1	0	0	1	13.5924
000957	2016	-0.551939	0	1.14829	22.8129	0.0320724	0.499402	0.077341	0.680101	0	0	0	70.3562	0.333333	1.09861	0	0	1	1	0	0	1	13.5924
000957	2015	-0.690515	0	1.04082	22.6776	0.0467217	0.502913	0.070375	0.696445	0	0	0	68.7023	0.444444	1.09861	0	0	1	1	0	0	1	13.3847
000957	2014	-0.200083	0	0.54405	22.1647	0.118723	0.225246	0.077134	0.746473	0	0	0	56.2583	0.5	1.09861	0	0	1	1	0	0	1	13.3847
000960	2018	0.0382578	0	0.667506	24.257	0.114022	0.0159657	0.034659	0.586543	0	0	0	123.171	0.4	1.38629	0	0	0	1	0	0	1	14.8451
000960	2017	0.0253907	0	0.671112	24.1427	0.135313	0.0245883	0.030355	0.59961	0	0	0	121.161	0.4	1.60944	0	0	0	1	0	0	1	14.7901
000960	2016	0.0703137	0	0.447738	24.0705	0.138191	0.028852	0.008678	0.684747	0	0	0	121.347	0.4	1.60944	0	0	0	1	0	0	1	14.7398
000960	2015	-0.407431	0	0.617009	24.041	0.119898	0.0185168	-0.062616	0.684501	0	1	0	123.96	0.363636	1.60944	0	0	1	1	0	1	1	14.4574
000960	2014	-0.0724126	0	0.482065	23.8404	0.259922	0.0167771	0.001618	0.684656	0	0	0	118.638	0.363636	1.60944	0	0	1	1	0	1	1	14.4574
000961	2018	-0.356186	1	0.336873	26.1858	0.572787	0.0363376	0.01121	0.916869	0	0	0	128.141	0.333333	1.09861	0	1	1	1	1	0	0	15.3652
000961	2017	-0.226128	0	0.396223	25.8881	0.634188	0.0418935	0.003681	0.905155	0	0	0	100.693	0.333333	1.09861	0	0	1	1	1	0	0	15.3652
000961	2016	0.00131678	0	0.374457	25.4866	0.632865	0.0555638	0.003366	0.862251	0	0	0	81.4985	0.333333	1.09861	0	0	1	1	1	0	0	15.3652
000961	2015	-0.0223656	1	0.13941	25.29	0.678262	0.0628454	0.004892	0.86267	0	0	0	81.4985	0.375	1.09861	0	1	1	1	1	0	0	15.2289
000961	2014	0.0436546	1	0.117178	25.1574	0.678828	0.0725297	0.012535	0.847284	0	0	0	84.6699	0.333333	1.09861	0	1	1	1	1	0	0	15.2289
000962	2018	0.235989	0	0.129497	21.3157	0.2127	0.0855589	0.015705	0.373179	0	0	1	34.3802	0.333333	1.60944	0	0	1	1	0	1	1	13.8155
000962	2017	-0.388322	0	0.124806	21.4377	0.192714	0.0831762	-0.156237	0.456908	0	1	1	41.2432	0.333333	1.60944	1	0	1	1	0	1	1	13.5278
000962	2016	0.441375	1	0.149682	21.7604	0.16442	0.0839771	0.009768	0.472265	0	0	0	42.8369	0.333333	1.60944	1	1	1	1	0	1	1	13.8643
000962	2015	-0.233599	0	0.165865	21.8765	0.211076	0.109148	-0.174801	0.54062	0	1	0	47.4342	0.375	1.60944	0	0	1	1	0	1	1	13.5278
000962	2014	-0.337513	0	0.112059	22.137	0.291615	0.107095	-0.075458	0.49225	0	1	0	49.2443	0.333333	1.60944	0	1	1	0	0	1	1	13.5278
000963	2018	-0.25124	1	0.646151	23.6791	0.201674	0.293121	0.136072	0.457494	0	0	0	104.614	0.333333	1.79176	0	1	1	1	0	1	0	14.2855
000963	2017	-0.294588	0	0.61045	23.495	0.21307	0.305554	0.124047	0.449002	0	0	0	92.3742	0.333333	1.79176	0	0	1	1	0	1	0	14.1871
000963	2016	-0.210311	1	0.576677	23.3944	0.21336	0.308938	0.118685	0.471388	0	0	0	83.672	0.333333	1.79176	0	1	1	1	0	1	0	14.1871
000963	2015	-0.00642089	1	0.762965	23.1584	0.212214	0.318583	0.112823	0.715924	0	0	0	73.5187	0.333333	1.79176	0	1	1	1	1	0	0	14.152
000963	2014	0.121106	1	0.807941	22.9213	0.201466	0.34457	0.113036	0.720374	0	0	0	79.1391	0.333333	1.79176	0	1	1	1	1	0	0	14.152
000966	2018	-0.559794	0	0.430815	22.96	0.0349619	0.0823652	0.023039	0.619246	0	0	0	56.7803	0.333333	1.09861	0	0	1	1	0	0	0	13.5008
000966	2017	-0.18409	0	0.381281	22.9594	0.0259624	0.065175	-0.013131	0.63537	0	1	0	57.7754	0.333333	1.09861	0	0	1	1	0	0	0	14.0627
000966	2016	-0.0715542	0	0.385191	22.9409	0.0190552	0.0643666	0.042306	0.602911	0	0	0	58.9661	0.333333	1.09861	0	0	1	1	1	0	0	13.9725
000966	2015	-0.0591744	1	0.449826	22.9832	0.0227217	0.0748177	0.095373	0.640998	0	0	0	61.2944	0.333333	1.09861	0	1	1	1	0	1	0	13.9725
000966	2014	-0.068518	0	0.57612	23.0644	0.0452073	0.054143	0.073172	0.756603	0	0	0	64.7457	0.333333	1.09861	0	0	1	1	0	0	0	13.9639
000967	2018	-0.360025	1	1.03344	23.9204	0.0534084	0.232526	0.055856	0.401826	0	0	0	78.848	0.6	1.09861	0	1	1	1	1	1	1	14.4833
000967	2017	-0.205352	1	0.992213	23.9084	0.0509722	0	0.051276	0.414211	0	0	0	59.2959	0.428571	1.09861	0	1	1	1	1	1	1	14.5574
000967	2016	0.16757	1	1.03196	22.5196	0.0428316	0.216312	0.042491	0.429389	0	0	0	54.5711	0.428571	1.09861	0	1	1	1	1	1	1	14.152
000967	2015	0.071244	1	1.07	22.4203	0.104354	0.422556	0.026884	0.369212	0	0	0	50.6162	0.428571	1.09861	0	1	1	1	0	1	1	14.152
000967	2014	0.589038	1	0.455661	21.6548	0.0751629	0.358538	0.027529	0.425011	0	0	0	43.8064	0.5	1.09861	0	1	1	1	0	1	1	14.152
000968	2018	-0.00267975	0	0.869438	22.8001	0.0158493	0.269318	0.087067	0.507515	0	0	0	46.5833	0.375	1.60944	0	1	1	1	0	0	0	14.0779
000968	2017	0.121187	0	0.849211	22.7183	0.0705066	0.117312	0.070013	0.556514	0	0	0	46.5833	0.333333	1.60944	0	1	1	1	0	0	0	14.0779
000968	2016	0.231076	0	1.17062	22.552	0.0161986	0.161957	0.058097	0.761326	0	0	0	46.2385	0.333333	1.60944	0	0	1	1	0	0	0	13.9978
000968	2015	-0.886543	0	0.139725	23.2493	0.0176887	0.0314052	-0.14701	0.941144	0	1	0	96.2964	0.333333	1.60944	0	0	1	1	0	0	0	13.4298
000968	2014	-0.445977	0	0.104599	23.4597	0.0160137	0.0198832	-0.082936	0.813914	0	1	0	98.6914	0.333333	1.60944	0	0	1	1	0	0	1	14.0624
000969	2018	-0.049429	0	0.395035	22.9999	0.161683	0.110149	-0.03355	0.447671	0	1	0	76.0855	0.333333	1.60944	0	0	1	1	0	0	1	14.3163
000969	2017	0.0601812	0	0.390239	23.0276	0.14611	0.107123	0.004798	0.419771	0	0	0	80.0437	0.333333	1.60944	0	0	1	1	0	1	1	14.3163
000969	2016	0.0849782	0	0.396934	23.0153	0.123134	0.0954211	0.010823	0.396827	0	0	0	81.2712	0.333333	1.60944	0	0	1	1	0	1	1	14.3163
000969	2015	-0.0396106	0	0.146551	22.8428	0.125209	0.106032	0.013565	0.456296	0	0	0	77.2787	0.333333	1.60944	0	0	1	1	0	1	1	14.0779
000969	2014	-0.156981	0	0.0835148	22.7688	0.148689	0.122139	-0.024428	0.432293	0	1	0	80.0875	0.333333	1.60944	0	0	1	1	0	1	1	14.1119
000978	2018	0.409805	0	1.52986	21.7958	0.0268614	0.0439351	0.023846	0.449271	0	0	0	51.0098	0.333333	1.09861	0	0	1	0	0	0	0	13.8155
000978	2017	0.0184645	0	1.67512	21.6891	0.0302427	0.0345317	0.014304	0.40242	0	0	1	51.4879	0.333333	1.09861	0	0	1	0	0	0	0	13.8155
000978	2016	-0.121444	0	1.69752	21.7041	0.0304157	0.032373	-0.016945	0.425738	0	1	1	51.5558	0.333333	1.09861	1	0	1	1	0	1	0	13.8155
000978	2015	0.262619	0	0.837223	21.7709	0.0278409	0.0691543	0.006021	0.439637	0	0	0	53.963	0.333333	1.09861	1	0	1	1	0	1	0	13.7102
000978	2014	-0.0493375	0	0.923332	21.8439	0.0255166	0.119289	0.009917	0.476624	0	0	0	56.4181	0.333333	1.09861	0	0	1	1	0	1	0	13.4588
000985	2018	0.21911	0	0.772181	20.3558	0.0895209	0	-0.004135	0.240101	0	1	0	25.5539	0.428571	1.60944	0	1	1	1	0	0	1	13.017
000985	2017	0.360227	0	0.730671	20.3674	0.0733476	0	0.070643	0.20967	0	0	0	25.593	0.428571	1.60944	0	0	1	1	0	0	1	13.017
000985	2016	0.407492	0	0.802024	20.312	0.0694984	0.000460909	0.052496	0.217935	0	0	0	25.8844	0.428571	1.60944	0	0	1	1	0	0	1	13.017
000985	2015	0.51741	0	0.870401	20.2248	0.0578378	0.00168067	-0.026769	0.206367	0	1	0	26.1534	0.428571	1.60944	0	0	1	0	0	0	1	13.3047
000985	2014	0.664556	0	0.763486	20.2693	0.0854301	0.00404316	0.022281	0.20966	0	0	0	26.5141	0.428571	1.60944	0	0	1	0	0	0	1	13.3047
000988	2018	-0.143718	1	0.537013	22.8948	0.146104	0.226738	0.031167	0.338571	0	0	0	83.9821	0.333333	1.60944	0	1	1	1	1	0	1	14.0779
000988	2017	-0.137861	1	0.537879	22.8725	0.122691	0.231084	0.045272	0.379837	0	0	0	83.0301	0.333333	1.60944	0	1	1	1	1	0	1	14.0779
000988	2016	-0.0975936	0	0.167683	22.4437	0.144075	0.225169	0.044899	0.417369	0	0	0	74.9933	0.333333	1.60944	0	0	1	1	0	1	1	13.8055
000988	2015	-0.0680244	1	0.276492	22.3338	0.157993	0.223346	0.03114	0.397927	0	0	0	71.1056	0.428571	1.60944	0	1	1	1	0	1	1	13.8055
000988	2014	-0.0280321	1	0.368856	22.2689	0.153047	0.195983	0.038093	0.384425	0	0	0	72.2703	0.333333	1.60944	0	1	1	1	0	1	1	13.8055
000990	2018	-0.238831	0	1.45118	23.8752	0.0282947	0.0345648	0.037958	0.301867	0	0	0	66.5132	0.428571	1.09861	0	0	1	1	0	0	1	14.5574
000990	2017	-0.244238	0	1.4429	23.7688	0.0296303	0.0472627	0.038173	0.235712	0	0	0	67.3795	0.428571	1.09861	0	0	1	1	0	0	1	14.5574
000990	2016	-0.345386	0	1.50511	23.7265	0.029898	0.0697801	0.011382	0.22986	0	0	0	68.0441	0.428571	1.09861	0	0	1	1	0	1	1	14.4414
000990	2015	0.309637	0	0.571182	22.3183	0.0505185	0.222213	0.033387	0.467764	0	0	0	64.2884	0.428571	1.09861	0	0	1	1	0	1	1	14.1662
000990	2014	0.222091	0	0.733486	22.0896	0.0512832	0.215854	0.02119	0.402611	0	0	0	53.6749	0.428571	1.09861	0	0	1	1	0	1	1	13.9978
000996	2018	0.68341	1	0.241657	20.2551	0.0344237	0.00378667	0.024768	0.128245	0	0	0	9.94987	0.4	1.09861	0	1	1	1	1	0	0	13.3047
000996	2017	0.282884	1	0.202986	20.2124	0.0315638	0.00240377	0.04575	0.117655	0	0	0	9.53939	0.4	1.09861	0	1	1	1	1	0	0	12.8992
000996	2016	0.0553794	1	0.303327	20.3985	0.024531	0.00392969	0.029297	0.145721	0	0	0	9.84886	0.4	1.09861	0	1	1	1	1	0	0	12.7657
000996	2015	0.510248	1	0.346114	20.3342	0.0203713	0.00254911	0.014423	0.133604	0	0	0	9.89949	0.4	1.09861	0	1	1	1	1	0	0	13.2177
000996	2014	0.197427	1	0.236601	20.2994	0.0396022	0.00240592	0.014507	0.117592	0	0	0	10.3923	0.4	1.09861	0	1	1	1	1	1	0	12.8992
000998	2018	0.10085	0	3.37964	23.4553	0.18943	0.0518444	0.063739	0.512404	0	0	0	54.69	0.3125	1.60944	0	0	1	1	0	0	0	14.4468
000998	2017	-0.052805	0	3.49357	23.2864	0.169234	0.0416749	0.085322	0.504093	0	0	0	53.5257	0.3125	1.60944	0	0	1	1	0	0	0	14.2076
000998	2016	-0.196667	0	2.86436	22.7955	0.191461	0.0420013	0.077394	0.272909	0	0	0	43.715	0.333333	1.60944	0	0	1	1	0	0	0	13.8643
000998	2015	0.218933	0	1.48374	22.3374	0.258337	0.0604982	0.102404	0.511517	0	0	0	38.8973	0.307692	1.09861	0	0	1	1	0	1	0	13.8643
000998	2014	0.219741	0	1.62422	22.1355	0.292687	0.0632588	0.082095	0.507815	0	0	0	36.4143	0.307692	1.09861	0	0	1	1	0	1	0	13.7642
001896	2018	-1.90921	0	0.0653394	23.7825	0.0338438	0.0826798	-0.041334	0.696553	1	1	0	54.3691	0.428571	1.60944	0	1	1	1	0	0	0	13.2177
001896	2017	-2.25654	0	0.0992056	23.7628	0.0313	0.111705	0.001335	0.648876	1	0	0	42.7317	0.428571	1.60944	0	1	1	1	0	0	0	12.7657
001896	2016	-1.11858	0	0.168901	23.3927	0.0239153	0.0878918	0.035146	0.658767	0	0	0	35.3695	0.5	1.60944	0	1	1	1	0	0	0	13.2177
001896	2015	-1.03832	0	0.352959	23.2986	0.0150321	0.0418802	0.049427	0.663397	0	0	0	41.4488	0.5	1.38629	0	1	1	1	0	0	0	13.2177
001896	2014	-0.985165	0	0.363632	23.2199	0.0172192	0.0317847	0.050874	0.693992	0	0	0	34.4819	0.428571	1.60944	0	1	1	1	0	0	0	13.2177
002001	2018	-0.219576	0	0.243593	23.8113	0.0659067	0.077821	0.154467	0.260766	0	0	0	94.0266	0.363636	1.60944	0	0	1	1	0	0	1	14.4574
002001	2017	-0.304202	0	0.25395	23.6237	0.0855088	0.0928427	0.115824	0.230256	0	0	0	82.5409	0.363636	1.60944	0	0	1	1	0	0	1	14.3461
002001	2016	0.0534325	0	0.138377	23.1578	0.108731	0.0773243	0.11596	0.290971	0	0	0	78.4219	0.363636	1.60944	0	0	1	1	0	1	1	14.3461
002001	2015	-0.0559567	0	0.151377	22.9979	0.111297	0.074711	0.041366	0.274672	0	0	0	76.9285	0.363636	1.38629	0	0	1	0	0	1	1	14.221
002001	2014	-0.0869952	0	0.0939608	22.9341	0.136139	0.0914175	0.091409	0.23111	0	0	0	74.92	0.363636	1.60944	0	0	1	0	0	1	1	14.152
002003	2018	0.349653	0	0.743111	21.8779	0.0941541	0.160543	0.105354	0.223818	0	0	0	87.909	0.363636	1.09861	0	1	1	1	0	0	1	13.9108
002003	2017	0.273606	0	0.778414	21.8328	0.102795	0.132543	0.143264	0.178572	0	0	0	89.2412	0.363636	1.09861	0	1	1	1	0	0	1	13.8155
002003	2016	0.357894	0	0.760045	21.7071	0.0989556	0.117223	0.129878	0.155509	0	0	0	86.9022	0.363636	1.09861	0	1	1	1	0	0	1	13.8155
002003	2015	0.417676	0	0.629232	21.4902	0.0944709	0.0815892	0.115981	0.133027	0	0	0	86.2844	0.333333	1.09861	0	1	1	1	0	0	1	13.7642
002003	2014	0.414947	0	0.620777	21.4799	0.0936767	0.0848877	0.111511	0.151311	0	0	0	85.6913	0.333333	1.09861	0	1	1	0	0	0	1	13.7642
002004	2018	-0.479201	0	2.11227	24.0024	0.0734375	0.0943414	0.029375	0.519833	0	0	0	105.858	0.333333	1.09861	0	0	1	1	0	1	1	14.2729
002004	2017	-0.56524	0	1.42046	24.0937	0.0664776	0.0917861	0.022269	0.542914	0	0	0	102.494	0.333333	1.09861	0	0	1	1	1	0	1	14.2729
002004	2016	-0.430932	0	2.12658	23.9108	0.0620195	0.0942563	0.027843	0.558185	0	0	0	87.6014	0.333333	1.09861	0	0	1	1	1	0	1	14.2729
002004	2015	-0.222631	0	2.26235	23.7044	0.0615148	0.0797403	0.039474	0.471831	0	0	0	84.3386	0.333333	1.09861	0	0	1	1	1	0	1	14.4033
002004	2014	0.0614991	0	2.01933	23.331	0.0694471	0.0723398	0.04186	0.582392	0	0	0	80.5792	0.25	1.09861	0	0	1	1	1	0	1	14.4033
002006	2018	0.375235	0	0.40497	21.3771	0.210917	0.156977	0.00361	0.46119	0	0	0	35.2278	0.333333	1.09861	0	1	1	0	0	0	1	13.5924
002006	2017	0.272932	0	0.444606	21.3011	0.165254	0.139199	0.055353	0.42375	0	0	0	32.311	0.333333	1.09861	0	0	1	1	0	1	1	13.4588
002006	2016	0.292544	0	0.49566	21.2051	0.181788	0.0900674	0.03614	0.419551	0	0	0	30.1662	0.333333	1.09861	0	0	1	1	0	1	1	13.3847
002006	2015	0.239679	0	0.440185	21.169	0.144261	0.158118	0.008681	0.438473	0	0	0	29.2916	0.333333	1.09861	0	0	1	1	0	1	1	13.3847
002006	2014	0.239677	0	0.483925	21.2339	0.17002	0.114126	0.005224	0.4886	0	0	0	30.3315	0.333333	1.09861	0	1	1	0	0	0	1	13.3847
002007	2018	-0.87578	1	2.39657	22.594	0.185366	0.140109	0.20654	0.11096	0	0	0	46.3033	0.428571	1.09861	0	1	1	1	1	0	1	13.1224
002007	2017	-0.819975	1	2.25239	22.3756	0.232	0.149115	0.16286	0.0722776	0	0	0	44.1701	0.428571	1.09861	0	1	1	1	1	0	1	13.1224
002007	2016	-0.754265	1	2.14206	22.2602	0.198018	0.0621096	0.177899	0.046243	0	0	0	41.4488	0.428571	1.09861	0	1	1	1	1	0	1	13.0605
002007	2015	-0.708962	1	2.17082	22.1149	0.148676	0.0314186	0.1494	0.0340937	0	0	0	38.923	0.428571	1.09861	0	1	1	1	1	0	1	13.0605
002007	2014	-0.741254	1	2.1033	22.0502	0.125875	0.0404859	0.145319	0.0354668	0	0	0	34.6266	0.428571	1.09861	0	1	1	1	1	0	1	13.017
002008	2018	-0.295123	0	1.99532	23.6648	0.153214	0.237652	0.104401	0.546257	0	0	0	114.149	0.375	1.09861	0	0	1	1	1	0	1	14.221
002008	2017	-0.230213	0	1.4509	23.3697	0.162407	0.259923	0.139811	0.483533	0	0	0	109.503	0.444444	1.09861	0	0	1	1	1	0	1	14.152
002008	2016	-0.299476	1	1.06278	23.0621	0.177931	0.232518	0.084043	0.464944	0	0	0	99.0252	0.444444	1.09861	0	0	1	1	1	1	1	13.9108
002008	2015	-0.164271	1	0.913382	22.7491	0.223747	0.231841	0.101007	0.352195	0	0	0	91.5041	0.363636	1.09861	0	1	1	1	1	1	1	13.9108
002008	2014	-0.22002	1	0.852095	22.6968	0.200447	0.232592	0.103606	0.399683	0	0	0	89.9611	0.363636	1.09861	0	1	1	1	1	1	1	13.8155
002010	2018	0.325957	0	0.318083	24.1221	0.0697218	0.0759004	0.033284	0.549848	0	0	0	79.6304	0.333333	1.09861	0	0	1	1	1	0	0	15.113
002010	2017	0.212752	1	0.335344	23.9046	0.0531226	0.0663773	0.026205	0.480685	0	0	0	87	0.333333	1.09861	0	1	1	1	1	0	1	14.9661
002010	2016	0.162894	0	0.335344	23.563	0.0486041	0.0599932	0.048333	0.311301	0	0	0	79.7496	0.333333	1.09861	0	0	1	1	1	0	1	14.7555
002010	2015	-0.0495677	0	0.335344	23.3962	0.0363099	0.0328034	0.060409	0.229641	0	0	0	70.9436	0.333333	1.38629	0	0	1	1	1	0	1	14.4885
002010	2014	0.176263	1	1.47004	22.1995	0.102408	0.144353	0.069004	0.505613	0	0	0	50.9411	0.333333	1.09861	0	1	1	1	0	1	1	13.8832
002013	2018	0.14351	0	0.76918	24.0069	0.155513	0.254061	0.03463	0.557782	0	0	0	180.502	0.333333	1.60944	0	1	1	1	0	0	1	14.8698
002013	2017	-0.0832909	1	0.768337	23.8245	0.168749	0.192701	0.027712	0.524978	0	0	0	149.416	0.333333	1.60944	0	1	1	1	0	1	1	14.5763
002013	2016	-0.05216	1	0.788059	23.7224	0.148236	0.230937	0.029391	0.56543	0	0	0	137.372	0.333333	1.60944	0	1	1	1	0	1	1	14.5334
002013	2015	-0.227622	1	0.707442	23.6076	0.165271	0.266118	0.02758	0.663066	0	0	0	7.74597	0.333333	1.60944	0	1	1	1	0	1	1	14.3865
002013	2014	-0.0520968	1	0.747049	23.5409	0.163011	0.278207	0.024253	0.680465	0	0	0	7.61577	0.333333	1.60944	0	1	1	1	0	1	1	14.5334
002014	2018	0.432191	0	1.13958	21.6542	0.120463	0.175675	0.093389	0.261647	0	0	0	44.1475	0.357143	1.60944	0	1	1	1	0	0	1	13.8832
002014	2017	0.457813	0	1.21611	21.5993	0.130213	0.165173	0.090327	0.25191	0	0	0	43.8862	0.357143	1.60944	0	1	1	1	0	0	1	13.9063
002014	2016	0.429332	0	1.17531	21.5461	0.122536	0.171025	0.093788	0.228892	0	0	0	44.4747	0.357143	1.60944	0	0	1	1	0	0	1	13.8353
002014	2015	0.379944	0	1.20414	21.4548	0.110836	0.153728	0.090141	0.214431	0	0	0	43.0232	0.4	1.60944	0	0	1	1	0	0	1	13.7536
002014	2014	0.379807	0	0.735905	21.3993	0.138162	0.139596	0.079506	0.206241	0	0	0	40.9145	0.363636	1.60944	0	0	1	1	0	1	1	13.7321
002015	2018	0.483946	1	0.981902	20.2832	0.212778	0.0747076	0.012108	0.0573579	0	0	1	19.3391	0.333333	1.09861	1	1	1	1	1	1	1	13.5924
002015	2017	1.67261	0	2.98158	19.6326	0.346621	0.0728338	0.026794	0.0672837	0	0	0	18.3848	0.375	1.09861	1	0	0	1	0	0	1	13.9553
002015	2016	1.11807	0	2.9795	19.5513	0.341795	0.0845448	-0.123675	0.0653249	0	1	0	19.5448	0.333333	1.09861	0	0	0	1	0	0	1	13.5924
002015	2015	1.46988	0	3.34907	19.6937	0.237668	0.0183686	0.262503	0.0776526	0	0	1	20.2485	0.375	1.09861	0	0	0	1	0	0	1	13.9978
002015	2014	1.24799	0	2.02346	19.9711	0.0822816	0.256511	-0.776514	2.394	0	1	1	48	0.375	1.09861	1	0	0	1	0	0	1	13.8155
002017	2018	-0.167157	1	0.630795	21.2232	0.270721	0.0718329	0.02428	0.407588	0	0	0	44.1814	0.454545	1.60944	0	1	1	1	0	1	1	12.8992
002017	2017	-0.184972	0	0.632438	21.1625	0.236352	0.0887047	0.023839	0.390939	0	0	0	46.6154	0.454545	1.60944	0	0	1	1	0	1	1	12.8992
002017	2016	-0.138879	0	0.747284	21.187	0.248503	0.0990822	0.05561	0.421909	0	0	0	46.9681	0.454545	1.60944	0	0	1	1	0	1	1	12.8992
002017	2015	-0.403583	1	0.672447	21.1592	0.275619	0.0950442	0.044945	0.466703	0	0	0	47.927	0.454545	1.60944	0	1	1	1	1	1	1	12.6115
002017	2014	-0.417864	1	0.742489	21.1782	0.283285	0.11677	0.039184	0.519783	0	0	0	44	0.454545	1.60944	0	1	1	1	1	1	1	12.6115
002018	2018	1.4881	0	0.0448579	20.4221	0.00307921	0.0522272	-0.540018	2.30239	0	1	1	7.28011	0.428571	1.09861	1	1	1	0	0	1	0	14.0779
002018	2017	0.0644615	1	0.0556763	21.9992	0.00143813	0.149507	-0.454523	0.934488	0	1	0	10.5357	0.5	1.09861	1	1	1	1	0	1	0	13.981
002018	2016	-0.875955	1	0.0357777	23.0142	0.00189147	0.707286	0.053713	0.658414	0	0	0	11.5758	0.428571	1.09861	0	1	1	1	0	1	1	13.5924
002018	2015	-0.735548	0	0.154433	22.4084	0.00046293	0.506665	0.042299	0.428884	0	0	0	9.53939	0.333333	1.09861	0	0	1	1	0	0	1	13.4
002018	2014	-0.416446	0	0.175072	21.834	0.0964381	0.32272	0.034975	0.103753	0	0	0	43.1277	0.333333	1.09861	0	0	1	1	0	0	1	13.4
002020	2018	-0.125619	1	1.29681	22.3311	0.0726297	0.0861093	0.07508	0.284143	0	0	0	52.6403	0.333333	1.09861	0	1	1	1	0	1	1	13.7102
002020	2017	-0.320935	0	1.31179	22.3133	0.0603762	0.0746689	0.065171	0.191361	0	0	0	49.2849	0.375	1.09861	0	0	1	1	0	1	1	13.5924
002020	2016	-0.149114	0	1.06587	21.9143	0.0771464	0.0932335	0.06522	0.262634	0	0	0	49	0.333333	1.09861	0	0	1	1	0	1	1	13.4588
002020	2015	-0.267483	0	1.22646	21.8016	0.0856765	0.0941922	0.066216	0.231094	0	0	0	47.6445	0.333333	1.09861	0	0	1	0	0	1	1	13.3047
002020	2014	-0.707646	0	1.15929	21.4482	0.0867013	0.0880557	0.063187	0.32263	0	0	0	41.6053	0.333333	1.09861	0	0	1	0	0	1	1	12.6115
002022	2018	0.806425	1	0.927322	21.9771	0.145828	0.151632	0.07937	0.306455	0	0	0	42.0595	0.571429	1.09861	0	1	1	1	0	1	1	14.4307
002022	2017	0.431058	0	0.952996	21.7223	0.143668	0.12713	0.087886	0.234378	0	0	0	32.5269	0.571429	1.09861	0	0	1	1	0	1	1	13.9553
002022	2016	0.188964	1	0.848562	21.5662	0.136886	0.0946827	0.105046	0.181848	0	0	0	31.7333	0.5	1.09861	0	1	1	1	0	1	1	13.5924
002022	2015	0.46167	0	0.952353	21.4516	0.143785	0.11141	0.119896	0.167006	0	0	0	32.2335	0.5	1.09861	0	0	1	1	1	0	1	13.8155
002022	2014	0.0381875	1	1.18351	21.0803	0.195848	0.126107	0.214432	0.112934	0	0	0	32.8329	0.4	1.09861	0	1	1	1	1	0	1	13.1224
002023	2018	-0.212296	0	1.03073	22.5467	0.0544673	0.0956014	0.007079	0.364823	0	0	0	39.3827	0.444444	1.09861	0	0	1	1	0	0	1	13.7898
002023	2017	-0.248624	1	1.07741	22.5552	0.0541292	0.0934413	0.003039	0.364858	0	0	0	36.0139	0.444444	1.09861	0	1	1	1	0	1	1	13.7959
002023	2016	-0.397153	0	1.27159	22.5025	0.0541659	0.0890749	0.006485	0.302335	0	0	0	28.4781	0.444444	1.09861	0	0	1	1	0	1	1	13.6263
002023	2015	-0.519158	0	1.29394	22.2364	0.0463735	0.105912	0.006665	0.174659	0	0	0	27.037	0.444444	1.09861	0	0	1	1	0	0	1	13.4357
002023	2014	-0.146862	0	1.22681	21.8058	0.0506227	0.121148	0.055995	0.41691	0	0	0	26.4953	0.444444	1.09861	0	0	1	1	0	1	1	13.3921
002024	2018	0.654683	0	2.3653	26.0189	0.111614	0.0271481	0.070877	0.557768	1	0	0	197.563	0.333333	1.09861	0	0	1	1	0	0	0	16.8537
002024	2017	0.549981	1	2.36516	25.7813	0.117954	0.0151909	0.027506	0.468277	1	0	0	172.667	0.333333	1.09861	0	1	1	1	0	1	0	16.7271
002024	2016	0.580519	1	2.3521	25.6445	0.104925	0.00804515	0.00438	0.490243	1	0	0	151.993	0.333333	1.09861	0	1	1	1	0	1	0	16.6731
002024	2015	0.738243	1	1.00866	25.2015	0.159009	0.00801149	0.0089	0.637527	1	0	0	157.959	0.333333	1.09861	0	1	1	1	0	1	0	16.4723
002024	2014	0.78792	1	1.04608	25.1323	0.195131	0.00651606	0.009974	0.640644	1	0	0	115.719	0.333333	1.09861	0	1	1	1	0	1	0	16.5179
002025	2018	-0.97055	0	0.406564	22.2754	0.0782869	0.306852	0.088637	0.325239	0	0	0	65.7039	0.375	1.09861	0	0	1	1	0	0	1	12.8992
002025	2017	-0.931619	0	0.393685	22.2031	0.0747091	0.280824	0.085217	0.355667	0	0	0	65.0846	0.333333	1.09861	0	0	1	1	0	0	1	12.8992
002025	2016	-0.807153	0	0.36438	22.0357	0.0790811	0.232577	0.084004	0.303638	0	0	0	63.7652	0.333333	1.09861	0	0	1	1	0	0	1	12.8992
002025	2015	-0.692028	0	0.330872	21.8966	0.0990146	0.214746	0.084914	0.278335	0	0	0	60.5062	0.375	1.09861	0	0	1	1	0	1	1	12.948
002025	2014	-0.667105	0	0.211903	21.7644	0.121566	0.227534	0.079688	0.2464	0	0	0	35.0286	0.444444	1.09861	0	0	1	1	0	0	1	12.948
002026	2018	-0.298969	0	0.537599	21.8464	0.186469	0.152	0.05126	0.189776	0	0	0	55.4707	0.333333	0.693147	0	0	1	0	0	0	1	13.3047
002026	2017	-0.298582	0	0.784738	21.8043	0.173335	0.145139	0.043281	0.202997	0	0	0	60.7042	0.333333	1.09861	0	0	1	0	0	0	1	13.3047
002026	2016	-0.247814	0	1.2088	21.7423	0.151514	0.132025	0.042931	0.188393	0	0	0	55.5608	0.333333	1.09861	0	0	1	0	0	0	1	13.3047
002026	2015	-0.351249	0	1.12423	21.4264	0.161353	0.120628	0.039967	0.190978	0	0	0	53.2259	0.333333	1.09861	0	0	1	0	0	1	1	13.017
002026	2014	-0.415746	0	1.74187	21.4088	0.143625	0.113209	0.065462	0.208234	0	0	0	55.7136	0.333333	1.09861	0	1	1	0	0	1	1	12.9239
002027	2018	0.808258	1	1.00786	23.6688	0.000152982	0.253559	0.335042	0.243068	0	0	0	112.854	0.571429	1.09861	0	1	1	1	0	1	0	15.3196
002027	2017	0.913179	1	1.12631	23.4676	0.000449889	0.191599	0.431547	0.321237	0	0	0	91.7333	0.571429	1.09861	0	1	1	1	0	1	0	15.2018
002027	2016	0.915088	1	1.79857	23.2189	0	0.17823	0.361163	0.327764	0	0	0	91.7606	0.571429	1.09861	0	1	1	1	0	1	0	15.0683
002027	2015	2.33577	1	1.82015	23.2491	0	0.174509	0.317154	0.621166	0	0	0	92.5581	0.5	1.09861	0	1	1	1	1	1	1	16.4402
002027	2014	0.344992	0	0.387739	20.1969	0.0182267	0.0517271	0.010343	0.161431	0	0	0	24.4336	0.333333	1.09861	0	0	1	1	1	0	1	13.017
002028	2018	-0.177127	1	2.50342	22.7487	0.139957	0.345488	0.040919	0.378972	0	0	0	71.7844	0.428571	1.09861	0	1	1	1	1	1	1	13.9978
002028	2017	-0.271772	1	2.44552	22.6387	0.11784	0.340238	0.041856	0.335728	0	0	0	69.9786	0.428571	1.09861	0	1	1	1	1	1	1	13.8925
002028	2016	-0.339005	1	2.04794	22.5889	0.127881	0.355202	0.063519	0.326221	0	0	0	70.6329	0.428571	1.09861	0	1	1	1	1	1	1	13.7642
002028	2015	-0.290642	1	1.7423	22.5466	0.148114	0.309518	0.073719	0.335835	0	0	0	70.4699	0.428571	1.09861	0	1	1	1	1	1	1	13.7642
002028	2014	-0.332418	1	1.53525	22.416	0.134408	0.347228	0.096509	0.306745	0	0	0	68.0515	0.428571	1.09861	0	1	1	1	1	1	1	13.6762
002029	2018	0.0676024	0	0.505186	22.8741	0.112303	0.0487052	0.04245	0.324573	0	0	0	50.8035	0.444444	1.09861	0	1	1	1	0	0	1	14.221
002029	2017	0.0567252	1	0.570546	22.873	0.100413	0.0336806	0.041599	0.355939	0	0	0	50.4083	0.444444	1.09861	0	1	1	1	0	1	1	14.221
002029	2016	-0.0985014	1	0.48422	22.7926	0.113568	0.0216969	0.036247	0.336339	0	0	0	49.95	0.444444	1.09861	0	1	1	1	0	1	1	13.9978
002029	2015	-0.0876191	1	0.434437	22.7244	0.113972	0.0351627	0.039135	0.314665	0	0	0	53.9444	0.444444	1.09861	0	1	1	1	0	1	1	13.9978
002029	2014	-0.0697893	1	0.462918	22.6571	0.107386	0.0426184	0.042778	0.293625	0	0	0	56.4358	0.444444	1.09861	0	1	1	1	0	1	1	13.9978
002030	2018	0.856468	0	1.73785	22.0216	0.0440335	0.187713	0.020833	0.399304	0	0	0	30.4302	0.333333	1.60944	0	1	1	1	0	0	1	14.5582
002030	2017	0.63634	1	1.78089	22.2584	0.0437822	0.203409	0.021892	0.430893	0	0	0	47.5079	0.333333	1.60944	0	1	1	1	0	1	1	14.4941
002030	2016	0.50232	1	1.65919	22.1439	0.0526066	0.202295	0.037851	0.383239	0	0	0	51.672	0.333333	1.60944	0	1	1	1	0	1	1	14.2717
002030	2015	0.333706	1	1.70246	21.8357	0.0511358	0.229488	0.050844	0.362302	0	0	0	46.4327	0.375	1.60944	0	1	1	1	0	1	1	13.9492
002030	2014	0.54667	1	1.20379	21.1871	0.0893069	0.346341	0.115077	0.424825	0	0	0	41.9285	0.333333	1.60944	0	1	1	1	0	1	1	13.7408
002032	2018	0.180277	0	0.124805	23.0872	0.222103	0.162475	0.166086	0.444467	0	0	0	113.106	0.375	1.09861	0	1	1	1	0	0	1	14.2855
002032	2017	0.168606	1	0.129757	22.9394	0.238331	0.152056	0.153598	0.433202	0	0	0	111.185	0.333333	1.09861	0	1	1	1	0	1	1	14.221
002032	2016	0.276358	0	0.111507	22.7843	0.216054	0.147707	0.148712	0.419643	0	0	0	112.779	0.333333	1.09861	0	1	1	1	0	0	1	14.221
002032	2015	0.199387	0	0.247334	22.7242	0.192905	0.142933	0.140631	0.322653	0	0	0	111.817	0.333333	1.09861	0	1	1	1	0	0	1	14.1871
002032	2014	0.192462	0	0.270014	22.6154	0.236442	0.151388	0.123666	0.354983	0	0	0	110.756	0.333333	1.09861	0	1	1	1	0	0	1	14.1156
002033	2018	0.00950557	0	2.10523	21.7221	0.00616122	0.00259406	0.074183	0.0610581	0	0	0	41.0974	0.333333	1.60944	0	0	1	1	0	1	0	13.5278
002033	2017	-0.0680714	0	2.14132	21.7131	0.00613111	0.00422956	0.079322	0.0897148	0	0	0	40.6079	0.333333	1.60944	0	0	1	1	0	1	0	13.4588
002033	2016	-0.00149848	1	2.29886	21.7449	0.00586064	0.00299465	0.092475	0.188413	0	0	0	41.5933	0.333333	1.60944	0	1	1	1	0	1	0	13.4588
002033	2015	-0.157805	1	1.4717	21.7311	0.00528066	0.0042923	0.092879	0.204788	0	0	0	42.1307	0.333333	1.60944	0	1	1	1	0	1	0	13.3047
002033	2014	-0.123754	0	2.32569	21.6838	0.00528436	0.00780312	0.109517	0.217771	0	0	0	41.5933	0.333333	1.60944	0	0	1	1	0	1	0	13.3047
002034	2018	0.111635	1	1.10443	22.5492	0.00460344	0.0325622	0.05601	0.411027	0	0	0	37.4833	0.375	1.09861	0	0	1	1	1	1	0	13.9978
002034	2017	0.137333	1	1.14155	22.3175	0.000864903	0.0327829	0.057957	0.321558	0	0	0	32.5269	0.333333	1.09861	0	0	1	1	1	1	1	13.9978
002034	2016	0.395166	0	0.553867	20.8084	0.0575407	0.0895274	0.024338	0.222927	0	0	0	25.5539	0.333333	1.09861	0	1	1	0	0	0	1	13.3847
002034	2015	0.638737	0	0.527055	20.4964	0.08504	0.156744	0.040133	0.380993	0	0	0	25.1396	0.333333	1.09861	0	1	1	0	0	0	1	13.3847
002034	2014	0.308227	0	0.490672	20.9578	0.102486	0.0785829	-0.033201	0.582913	0	1	0	47.5605	0.333333	1.09861	0	1	1	0	0	0	1	13.3847
002036	2018	-0.0021587	1	2.74321	22.6475	0.152676	0.193974	0.041122	0.666048	0	0	0	84.7644	0.333333	1.09861	0	1	1	1	1	0	1	13.8643
002036	2017	-0.0288977	1	2.5569	22.3133	0.151317	0.216799	0.067524	0.575749	0	0	0	72.698	0.333333	1.09861	0	1	1	1	1	0	1	13.7102
002036	2016	0.0105571	1	2.37016	22.0753	0.167838	0.205434	0.06808	0.538277	0	0	0	66.4906	0.333333	1.09861	0	1	1	1	1	0	1	13.5924
002036	2015	0.0185485	0	2.93294	21.7762	0.168791	0.168017	0.069756	0.453357	0	0	0	63.2139	0.428571	1.09861	0	0	1	1	1	0	1	13.4588
002036	2014	-0.33442	1	0.285643	20.6312	0.171241	0.113241	0.018122	0.136371	0	0	0	25.7876	0.428571	1.09861	0	1	1	1	1	0	1	12.6115
002037	2018	-0.2177	0	0.539491	23.1254	0.0375955	0.461705	0.023197	0.672203	0	0	0	90.945	0.375	1.38629	0	0	1	1	0	0	1	14.12
002037	2017	-0.269816	0	0.529281	22.7815	0.031542	0.487576	0.013093	0.692195	0	0	0	78.5366	0.375	1.38629	0	0	1	1	0	0	1	13.9072
002037	2016	-0.264995	0	0.503172	22.7124	0.0355339	0.301252	0.010143	0.676997	0	0	0	78.1857	0.333333	1.60944	0	0	1	1	0	0	1	13.7589
002037	2015	-0.347401	0	0.603626	22.8411	0.0305849	0.256525	0.01113	0.721263	0	0	0	79.0569	0.375	1.60944	0	0	1	1	0	1	1	13.73
002037	2014	-0.239995	0	0.442105	22.7746	0.0270283	0.268358	0.038567	0.708508	0	0	0	76.5833	0.375	1.60944	0	0	1	1	0	1	1	13.8034
002038	2018	-0.57332	1	1.28733	22.3304	0.0503717	0.135068	0.117701	0.0941672	0	0	0	25.632	0.333333	1.09861	0	1	1	1	1	0	1	13.3847
002038	2017	-0.640772	1	1.26331	22.2461	0.0601291	0.129	0.122026	0.0623047	0	0	0	25.2982	0.333333	1.09861	0	1	1	1	1	0	1	13.3047
002038	2016	-0.582253	1	1.22707	22.1297	0.0485672	0.157726	0.114087	0.0370451	0	0	0	24.8193	0.333333	1.09861	0	1	1	1	1	0	1	13.3047
002038	2015	-0.931838	1	1.27325	22.0481	0.0344708	0.181551	0.16304	0.0394515	0	0	0	25.9037	0.333333	1.09861	0	1	1	1	1	0	1	12.8992
002038	2014	-0.81351	1	1.23691	21.923	0.0338082	0.183088	0.232475	0.0415548	0	0	0	25.0799	0.333333	1.09861	0	1	1	1	1	0	1	12.8992
002039	2018	-1.24108	0	2.22493	23.5393	3.03407e-05	0.00515826	0.032543	0.714713	0	0	0	25.5539	0.363636	1.38629	0	0	1	1	0	1	0	13.1224
002039	2017	-1.27641	0	2.08656	23.5643	5.27444e-05	0.00644909	0.031394	0.741051	0	0	0	25.6515	0.4	1.60944	0	0	1	1	1	0	0	13.1224
002039	2016	-1.26686	0	1.99945	23.5847	7.3043e-05	0.0022145	0.013419	0.761462	0	0	0	25.923	0.363636	1.60944	0	0	1	1	0	0	0	13.1224
002039	2015	-1.29801	0	2.24091	23.6263	7.03205e-05	0.00795833	0.034392	0.764339	0	0	0	25.7294	0.363636	1.60944	0	0	1	1	0	0	0	13.1224
002039	2014	-1.31298	0	2.43405	23.6469	6.57778e-07	0.00410389	0.02857	0.790654	0	0	0	25.219	0.363636	1.60944	0	0	1	1	0	0	0	13.1224
002040	2018	-0.383386	0	0.248625	22.2691	0.00121735	0.0211231	0.040685	0.320574	0	0	0	33.6452	0.333333	1.09861	0	1	1	1	0	0	0	13.3847
002040	2017	-0.26006	0	0.276869	22.2688	0.00101071	0.0168109	0.027783	0.357852	0	0	0	33.7787	0.333333	1.09861	0	1	1	1	0	0	0	13.5278
002040	2016	-0.847545	1	0.0528899	22.2691	0.000869617	0.0184016	0.030822	0.383885	1	0	0	26.3249	0.333333	1.09861	0	1	1	1	0	1	0	13.3047
002040	2015	0.444659	0	0.100355	20.8098	0.00186238	0.0106768	0.021729	0.368181	1	0	0	26.9258	0.333333	1.09861	0	1	1	1	0	0	0	13.7102
002040	2014	-0.111714	0	0.0776467	20.7768	0.0019903	0.00966587	0.021903	0.374847	1	0	0	26.5518	0.333333	1.09861	0	1	1	1	0	0	0	13.1422
002041	2018	-0.548527	0	0.277039	22.0473	0.210431	0.00649158	-0.006018	0.131382	0	1	0	29.7321	0.333333	1.60944	0	0	1	0	0	0	0	13.3047
002041	2017	-0.502037	0	0.307526	22.2153	0.204464	0.00708356	0.030611	0.154428	0	0	0	32.573	0.333333	1.60944	0	0	1	0	0	0	0	13.3047
002041	2016	-0.413748	0	0.287139	22.2201	0.156114	0.0117088	0.119245	0.18047	0	0	0	33.3017	0.333333	1.60944	0	0	1	0	0	0	0	13.3047
002041	2015	-0.378483	0	0.292647	22.1813	0.130487	0.0197819	0.119185	0.258884	0	0	0	32.5576	0.333333	1.60944	0	0	1	0	0	0	0	13.3047
002041	2014	-0.487111	0	0.277015	22.0968	0.17321	0.0158237	0.143868	0.264858	0	0	0	31.6702	0.333333	1.60944	0	0	1	0	0	0	0	13.1224
002042	2018	-0.126705	0	0.885655	23.639	0.297577	0.0449069	0.043689	0.604951	0	0	0	151.093	0.4	1.09861	0	1	0	1	0	0	1	14.221
002042	2017	-0.15819	0	0.885647	23.4978	0.301313	0.049002	0.051988	0.548382	0	0	0	157.245	0.333333	1.09861	0	0	0	1	0	0	1	14.152
002042	2016	0.00816698	0	0.625432	23.1211	0.2395	0.0784162	0.050257	0.614956	0	0	0	131.97	0.333333	1.09861	0	1	0	1	0	0	1	14.0779
002042	2015	-0.0891235	0	0.586067	22.9637	0.274865	0.0778068	0.037174	0.601403	0	0	0	130.622	0.333333	1.09861	0	0	0	1	0	0	1	13.9108
002042	2014	-0.0675713	0	0.522199	22.9049	0.28195	0.0757982	0.01992	0.608436	0	0	0	135.455	0.375	1.09861	0	0	0	1	0	0	1	13.9108
002044	2018	1.15427	0	3.6997	23.5178	0.00773539	0.120424	0.067146	0.553906	0	0	0	198.232	0.363636	1.09861	0	0	1	1	0	1	0	15.4642
002044	2017	1.2029	0	3.96174	23.2474	0.00666076	0.1127	0.058979	0.446862	0	0	0	175.573	0.363636	1.09861	0	0	1	1	0	1	0	15.4545
002044	2016	1.15282	1	3.41156	22.5133	0.00754248	0.144711	0.094721	0.401644	0	0	0	135.757	0.363636	1.09861	0	1	1	1	0	1	0	14.9692
002044	2015	1.31554	0	3.91287	22.2231	0.00550312	0.119969	0.086585	0.276597	0	0	0	118.004	0.363636	1.09861	0	0	1	1	0	1	0	15.0452
002044	2014	0.287628	1	0.883468	20.3429	0.0935127	0.0819065	0.061618	0.344484	0	0	0	39.5221	0.428571	1.09861	0	1	1	1	0	1	1	12.8992
002045	2018	-0.15504	1	0.920796	22.2931	0.110582	0.213395	-0.049183	0.643403	1	1	0	58.9915	0.333333	1.09861	0	1	1	1	0	1	1	14.152
002045	2017	0.0375647	1	0.592389	22.1499	0.144601	0.296387	0.035698	0.64045	1	0	0	58.2752	0.333333	1.09861	0	1	1	1	0	1	1	14.1156
002045	2016	0.173661	1	0.666857	21.8233	0.103622	0.307599	0.018805	0.529116	1	0	0	53.2071	0.333333	1.09861	0	1	1	1	0	1	1	14.1156
002045	2015	0.22132	1	0.936193	21.7802	0.107898	0.236851	0.016112	0.537999	1	0	0	52.9339	0.333333	1.09861	0	1	1	1	0	1	1	14.1156
002045	2014	0.278994	1	0.843855	21.6668	0.122303	0.22102	0.034995	0.487681	1	0	0	52.792	0.333333	0.693147	0	1	1	1	0	1	1	14.1156
002046	2018	0.334896	0	0.365587	22.2448	0.0933792	0.0880094	0.012356	0.387666	0	0	0	41.9404	0.363636	1.09861	0	0	1	1	0	0	1	14.1156
002046	2017	0.432948	0	0.130989	22.0425	0.10786	0.104303	0.011317	0.406625	0	0	0	40.5463	0.375	1.09861	0	0	1	1	1	0	1	14.1156
002046	2016	-0.20822	0	0.269704	21.5735	0.160271	0.0597656	0.004584	0.414484	0	0	0	40.5463	0.333333	1.09861	0	0	1	1	0	0	1	13.1224
002046	2015	-0.390379	0	0.263113	21.5309	0.17349	0.0723963	-0.08117	0.456492	0	1	0	41.0488	0.333333	1.09861	0	0	1	1	0	0	1	13.1224
002046	2014	-0.45658	0	0.119423	21.5519	0.213171	0.0862009	0.007076	0.398295	0	0	0	41.9285	0.333333	1.09861	0	0	1	1	0	0	1	12.8992
002047	2018	-0.384241	1	1.26217	22.9481	0.037078	0.657529	0.030898	0.56648	0	0	0	45.7056	0.428571	1.09861	0	0	1	1	1	1	0	13.9978
002047	2017	-0.336762	1	1.36567	22.8488	0.0363228	0.612189	0.044846	0.540903	0	0	0	41.9762	0.428571	1.09861	0	0	1	1	1	1	0	13.9978
002047	2016	-0.271312	1	1.60071	22.8937	0.0665668	0.627215	0.053749	0.661481	0	0	0	42.8719	0.333333	1.09861	0	0	1	1	1	1	0	13.9978
002047	2015	-0.150929	1	1.7491	22.6542	0.0573751	0.617499	0.063793	0.624195	0	0	0	41.2189	0.333333	1.09861	0	0	1	1	1	1	0	13.9978
002047	2014	-0.000126	1	2.31765	22.3161	0.0339987	0.63607	0.070817	0.558635	0	0	0	36.6879	0.428571	1.09861	0	0	1	1	1	1	0	13.9978
002048	2018	1.19056	1	2.20616	23.5121	0.144086	0.178569	0.062746	0.425261	0	0	0	124.684	0.4	1.09861	0	1	1	1	0	1	1	15.6687
002048	2017	1.03553	0	1.99903	23.5086	0.121773	0.165343	0.078401	0.450862	0	0	0	120.445	0.4	1.09861	0	0	1	1	0	1	1	15.5203
002048	2016	0.958003	0	1.71933	23.3274	0.136062	0.193867	0.09124	0.547936	0	0	0	124.88	0.4	1.09861	0	0	1	1	0	1	1	15.2523
002048	2015	0.799684	0	1.48111	23.0774	0.134032	0.171713	0.043559	0.460496	0	0	0	110.458	0.4	1.09861	0	0	1	1	0	0	1	15.0411
002048	2014	0.719067	0	1.16463	22.8743	0.142825	0.164205	0.092172	0.435189	0	0	0	102.201	0.4	1.09861	0	0	1	1	0	0	1	14.8235
002049	2018	-1.18349	0	0.316988	22.4683	0.13772	0.190269	0.063761	0.336202	0	0	0	44.0795	0.428571	1.09861	0	1	1	1	0	0	1	12.7657
002049	2017	-1.15519	0	0.417162	22.3733	0.115334	0.156908	0.057627	0.321201	0	0	0	45.618	0.428571	1.09861	0	1	1	1	0	0	1	12.7657
002049	2016	-1.04237	1	0.571666	22.2199	0.119461	0.144114	0.077445	0.266595	0	0	0	45.1553	0.428571	1.09861	0	1	1	1	0	1	1	12.7657
002049	2015	-0.997512	1	0.570272	22.1414	0.12228	0.152458	0.087239	0.28943	0	0	0	44.1362	0.375	1.60944	0	1	1	1	0	1	1	12.7657
002049	2014	-1.01894	1	0.554518	21.9732	0.0953924	0.145787	0.092495	0.247899	0	0	0	40.1248	0.333333	1.60944	0	1	1	1	0	1	1	12.6761
002050	2018	0.226833	1	0.898387	23.3575	0.145481	0.132475	0.099795	0.375541	0	0	0	99.7998	0.333333	1.09861	0	1	1	1	0	1	1	14.604
002050	2017	0.0704042	1	0.78615	23.2368	0.150355	0.132146	0.114261	0.358174	0	0	0	96.6799	0.333333	1.09861	0	1	1	1	0	1	1	14.4033
002050	2016	0.247566	1	0.452981	22.8513	0.143394	0.138129	0.104857	0.361035	0	0	0	87.4128	0.333333	1.09861	0	1	1	1	0	1	1	14.3343
002050	2015	0.266638	1	0.442243	22.8076	0.147344	0.134873	0.077372	0.416924	0	0	0	87.4243	0.333333	1.09861	0	1	1	1	0	1	1	14.3343
002050	2014	0.335241	1	0.249795	22.6721	0.163841	0.13269	0.071831	0.494156	0	0	0	37.51	0.333333	1.09861	0	1	1	1	0	1	1	14.3343
002051	2018	-0.858912	0	0.138518	23.6203	0.155392	0.228124	0.064273	0.485123	0	0	0	47.9479	0.5	1.60944	0	1	0	1	1	0	0	13.7102
002051	2017	-0.922021	0	0.145991	23.6443	0.156456	0.322133	0.07293	0.533295	0	0	0	48.2701	0.428571	1.60944	0	1	0	1	1	0	0	13.7102
002051	2016	-0.8398	0	0.17934	23.6564	0.109839	0.219283	0.063771	0.59414	0	0	0	48.0208	0.428571	1.60944	0	0	0	1	1	0	0	13.7102
002051	2015	-0.975638	0	0.151428	23.711	0.133157	0.221991	0.052269	0.675579	0	0	0	45.0777	0.428571	1.60944	0	1	0	1	1	0	0	13.5924
002051	2014	-0.929278	0	0.127413	23.6081	0.0979889	0.206226	0.044946	0.679364	0	0	0	43.5201	0.428571	1.60944	0	0	0	1	1	0	0	13.5924
002053	2018	-0.142559	0	0.771588	22.1418	0.030423	0.0541391	0.030636	0.380871	0	0	0	49.0918	0.333333	1.60944	0	0	1	1	0	0	1	13.5541
002053	2017	-0.217978	0	1.00486	22.0387	0.0366519	0.0569678	0.045717	0.332827	0	0	0	50.0999	0.333333	1.60944	0	1	1	1	0	0	1	13.4588
002053	2016	-0.137194	0	0.973239	21.9084	0.0412097	0.032941	0.071186	0.278553	0	0	0	50.8035	0.333333	1.60944	0	0	1	1	0	0	1	13.4298
002053	2015	-0.451135	0	1.08675	22.1205	0.0393991	0.0181199	0.028725	0.509648	0	0	0	62.1772	0.333333	1.60944	0	0	1	1	0	0	1	13.1616
002053	2014	-0.0927955	0	0.388527	22.0681	0.057283	0.0154058	0.009078	0.74286	0	0	0	63.8201	0.333333	2.19722	0	0	1	1	0	0	1	13.3847
002054	2018	0.437058	1	1.36805	21.7989	0.0749371	0.139109	0.021265	0.306687	0	0	0	40.1373	0.333333	1.09861	0	1	1	1	0	1	1	14.0061
002054	2017	0.393905	1	1.71412	21.8255	0.0722082	0.143236	0.01219	0.335918	0	0	0	40	0.333333	1.09861	0	1	1	1	0	1	1	14.0061
002054	2016	0.365113	1	1.51997	21.8028	0.0897082	0.139249	0.059193	0.306174	0	0	0	43.0465	0.333333	1.09861	0	1	1	1	0	1	1	13.9108
002054	2015	0.194134	1	1.47988	21.6352	0.0691796	0.127489	0.128736	0.20925	0	0	0	40.4599	0.333333	1.09861	0	1	1	1	0	1	1	13.653
002054	2014	-0.200287	0	1.61388	21.6773	0.0683594	0.113686	0.046966	0.307856	0	0	0	37.2022	0.333333	1.09861	0	0	1	1	0	1	1	13.3047
002055	2018	0.314901	0	0.677737	23.042	0.176595	0.197596	0.024908	0.696343	0	0	0	105.19	0.428571	1.09861	0	1	1	0	1	0	1	14.4033
002055	2017	0.216218	1	0.65337	22.9837	0.17548	0.180015	0.017797	0.705592	0	0	0	112.094	0.428571	1.09861	0	1	1	1	0	1	1	14.2855
002055	2016	0.0742675	1	0.534861	22.6748	0.173402	0.195767	-0.002159	0.752087	0	1	0	102.23	0.428571	1.09861	0	1	1	1	0	1	1	14.0779
002055	2015	-0.0481233	0	0.772968	22.4126	0.170959	0.202997	0.013823	0.674284	0	0	0	91.5096	0.428571	1.09861	0	0	1	1	0	1	1	13.7102
002055	2014	-0.161955	0	0.510152	21.9416	0.167902	0.249518	0.027788	0.576913	0	0	0	85.1176	0.428571	1.09861	0	0	1	1	0	1	1	13.3847
002056	2018	0.0983979	0	0.226602	22.6397	0.113506	0.184601	0.098714	0.30275	0	0	0	122.699	0.428571	1.09861	0	0	1	0	0	1	1	14.0779
002056	2017	0.0962447	0	0.263863	22.6026	0.112071	0.152644	0.093373	0.302646	0	0	0	116.606	0.428571	1.09861	0	1	1	0	0	1	1	14.0779
002056	2016	0.192801	1	0.191133	22.4861	0.0781422	0.108319	0.080388	0.318608	0	0	0	102.47	0.428571	1.09861	0	1	1	1	1	0	1	14.0779
002056	2015	0.220454	1	0.234524	22.3602	0.088762	0.126303	0.06512	0.310909	0	0	0	92.0815	0.428571	1.09861	0	1	1	1	1	0	1	14.0779
002056	2014	0.263169	0	0.0574462	22.2883	0.102955	0.123818	0.083149	0.310448	0	0	0	83.4925	0.428571	1.09861	0	1	1	0	1	0	1	14.0779
002057	2018	0.14166	0	1.20829	21.2917	0.0867355	0.189093	0.071748	0.24559	0	0	0	33.1361	0.333333	1.09861	0	1	1	1	0	0	1	13.415
002057	2017	0.175817	0	1.13573	21.2203	0.0871706	0.178927	0.095155	0.240273	0	0	0	33.9853	0.333333	1.09861	0	0	1	1	0	0	1	13.415
002057	2016	0.091261	0	0.458944	20.3481	0.090433	0.194415	0.05315	0.208604	0	0	0	28.0891	0.333333	1.09861	0	1	1	1	0	0	1	12.8213
002057	2015	0.216069	0	0.49063	20.2169	0.0838467	0.218303	0.026894	0.151364	0	0	0	27.3861	0.333333	1.09861	0	1	1	1	0	0	1	12.948
002057	2014	0.0922016	0	0.657375	20.2263	0.0965227	0.222848	0.032524	0.183473	0	0	0	27.2029	0.333333	1.09861	0	1	1	1	0	0	1	12.8213
002059	2018	0.437827	0	0.497066	22.1417	0.172629	0.143343	0.117175	0.487308	0	0	0	46.7012	0.333333	1.60944	0	0	1	1	0	1	0	13.9895
002059	2017	0.383638	0	0.493403	22.2874	0.392864	0.0837119	0.025648	0.610377	0	0	0	46.0109	0.333333	1.60944	0	0	1	1	0	1	0	13.981
002059	2016	0.277679	0	0.491997	22.1022	0.398171	0.0993684	0.022	0.53424	0	0	0	46.6262	0.333333	1.60944	0	0	1	1	0	1	0	13.7851
002059	2015	0.0224911	0	0.538569	22.1243	0.349334	0.103999	0.027237	0.497801	0	0	0	46.8188	0.333333	1.60944	0	0	1	1	0	1	0	13.5924
002059	2014	-0.00578983	0	0.546135	22.0804	0.289713	0.11155	0.025637	0.503818	0	0	0	45.3762	0.333333	1.60944	0	0	1	1	0	1	0	13.567
002060	2018	-0.704825	0	0.144305	23.7314	0.13404	0.100214	0.010802	0.84228	0	0	0	63.616	0.416667	1.09861	0	0	1	1	0	1	0	13.7113
002060	2017	-0.651481	0	0.109171	23.5863	0.116008	0.0924622	0.009608	0.833217	0	0	0	63.8827	0.357143	1.09861	0	0	1	1	0	0	0	13.7113
002060	2016	-0.565587	0	0.17333	23.478	0.104607	0.0860242	0.00898	0.82398	0	0	0	64.7534	0.333333	1.09861	0	0	1	1	0	1	0	13.7102
002060	2015	-0.653469	0	0.146561	23.4039	0.120997	0.0740258	0.007933	0.820096	0	0	0	59.8247	0.333333	1.09861	0	0	1	1	0	1	0	13.5924
002060	2014	-0.584018	0	0.291166	23.2576	0.14072	0.0805851	0.008268	0.799837	0	0	0	59.3886	0.384615	1.09861	0	0	1	1	0	1	0	13.5924
002061	2018	0.375002	0	0.424598	24.1301	0.324136	0.11477	0.044914	0.751207	0	0	0	81.2219	0.363636	1.60944	0	0	1	1	0	0	0	15.0094
002061	2017	0.486608	0	0.259038	23.9645	0.309054	0.104302	0.050057	0.783422	0	0	0	75.213	0.363636	1.60944	0	0	1	1	0	0	1	15.0683
002061	2016	0.169349	0	0.0979587	22.2699	0.0309405	0.0143828	0.013658	0.657295	0	0	0	34.1467	0.363636	1.60944	0	0	1	1	0	0	1	13.8155
002061	2015	-0.045987	0	0.131678	21.6491	0.0309429	0.0408894	-0.069183	0.651132	0	1	0	27.8747	0.4	1.60944	0	0	1	1	0	0	1	13.4588
002061	2014	0.0140968	0	0.287309	21.7444	0.0445642	0.0370361	-0.057702	0.616795	0	1	0	31.6702	0.363636	1.60944	0	0	1	1	0	0	1	13.5924
002062	2018	-0.133067	0	0.624053	23.3994	0.49557	0.040565	0.014376	0.78885	0	0	0	46.4435	0.333333	1.09861	0	0	1	0	0	0	0	13.9978
002062	2017	-0.144215	0	0.60646	23.2895	0.490742	0.0411732	0.020673	0.768074	0	0	0	39.064	0.333333	1.09861	0	0	1	0	0	0	0	13.9639
002062	2016	-0.123077	0	0.51559	23.3145	0.530701	0.0481569	0.01626	0.790311	0	0	0	38.6652	0.333333	1.38629	0	0	1	0	0	0	0	13.9639
002062	2015	-0.177286	0	0.50893	23.4244	0.621932	0.0483547	0.014778	0.816406	0	0	0	38.5097	0.333333	1.09861	0	1	1	0	0	0	0	13.9639
002062	2014	-0.291952	0	0.531969	23.3557	0.63638	0.041059	0.015065	0.809151	0	0	0	38.4318	0.375	1.09861	0	1	1	0	0	0	0	13.8155
002063	2018	-0.155104	0	1.96805	21.7142	0.0142125	0.254704	0.072331	0.130524	0	0	0	65.0385	0.333333	1.60944	0	0	1	1	0	1	0	13.4298
002063	2017	-0.484882	0	1.80823	21.6375	0.0131552	0.27422	0.06913	0.160246	0	0	0	64.4748	0.333333	1.60944	0	0	1	1	0	1	0	13.0815
002063	2016	-0.425713	0	1.95813	21.5681	0.0136511	0.232473	0.065127	0.196583	0	0	0	61.6036	0.333333	1.60944	0	0	1	1	0	1	0	13.039
002063	2015	-0.4427	0	2.0557	21.4342	0.0183903	0.209216	0.055676	0.156541	0	0	0	62.7455	0.375	1.60944	0	0	1	1	0	1	0	12.9715
002063	2014	-0.443264	0	2.28396	21.3735	0.00434447	0.16979	0.095075	0.158224	0	0	0	61.0082	0.333333	1.60944	0	0	1	1	0	0	0	12.8992
002064	2018	-0.0717348	0	0.588513	22.5047	0.120866	0.0746311	0.077426	0.359895	0	0	0	50.7543	0.333333	1.60944	0	1	1	1	0	0	1	13.8155
002064	2017	-0.0580903	0	0.583645	22.4392	0.11062	0.077821	0.070415	0.388707	0	0	0	49.4469	0.333333	1.60944	0	0	1	1	0	0	1	13.8155
002064	2016	-0.335199	0	0.583645	22.4073	0.102116	0.0794943	-0.056406	0.440223	0	1	0	50.7839	0.333333	1.60944	0	0	1	1	0	0	1	13.7102
002064	2015	-0.222071	0	0.583645	22.4069	0.0980275	0.0824491	0.051769	0.377156	0	0	0	50.0899	0.333333	1.60944	0	0	1	1	0	0	1	13.653
002064	2014	-0.311806	0	0.67012	22.2123	0.0779133	0.0654306	0.113916	0.291169	0	0	0	37.8153	0.333333	1.60944	0	0	1	1	0	1	1	13.4588
002065	2018	-0.304583	0	1.41688	23.4962	0.28968	0.347436	0.052906	0.420781	0	0	0	89.6883	0.454545	1.09861	0	0	1	1	0	0	0	14.221
002065	2017	-0.359063	0	1.55219	23.3733	0.259311	0.334064	0.050056	0.362665	0	0	0	92.5149	0.4	1.09861	0	0	1	1	0	0	0	14.152
002065	2016	-0.362333	0	1.58552	23.2432	0.240982	0.341968	0.075511	0.283393	0	0	0	89.2749	0.4	1.09861	0	0	1	1	0	0	0	14.0779
002065	2015	-0.484547	0	1.57521	23.1353	0.18363	0.321353	0.119382	0.228172	0	0	0	83.8511	0.4	1.09861	0	0	1	1	0	0	0	13.9108
002065	2014	-0.570697	0	1.63087	22.7932	0.150141	0.372552	0.149081	0.205575	0	0	0	76.5637	0.4	1.09861	0	0	1	1	0	0	0	13.653
002067	2018	0.415111	0	0.205886	22.5762	0.0863652	0.0808039	0.056438	0.31684	0	0	0	44.441	0.333333	1.09861	0	0	1	0	0	0	1	14.4033
002067	2017	0.457514	0	0.266296	22.5636	0.0748841	0.0879347	0.115502	0.368297	0	0	0	44.9667	0.333333	1.09861	0	0	1	0	0	1	1	14.4033
002067	2016	0.458543	0	0.409567	22.4621	0.0473527	0.0737547	0.055263	0.410205	0	0	0	45.7821	0.333333	1.09861	0	0	1	0	0	1	1	14.3402
002067	2015	0.427013	0	0.223603	22.4669	0.0699815	0.0904128	0.000361	0.473602	0	0	0	48.8979	0.333333	1.09861	0	0	1	0	0	1	1	14.3402
002067	2014	0.412104	0	0.226702	22.4829	0.0733922	0.0864001	0.000578	0.482303	0	0	0	49.3761	0.333333	1.09861	0	0	1	0	0	1	1	14.3402
002068	2018	-0.278401	0	0.491325	22.6897	0.0984812	0.176911	0.054987	0.505515	0	0	0	65.681	0.333333	1.09861	0	0	1	1	0	0	1	13.7102
002068	2017	-0.292015	0	0.5553	22.7336	0.11693	0.174051	0.072372	0.552103	0	0	0	68.0294	0.333333	1.09861	0	0	1	1	0	0	1	13.7102
002068	2016	-0.463333	0	0.2497	22.5445	0.0948465	0.14817	0.016323	0.645206	0	0	0	66.0303	0.333333	1.09861	0	0	1	1	0	1	1	13.3847
002068	2015	-0.279267	0	0.118739	22.5725	0.0818278	0.124484	0.003066	0.670094	0	0	0	67.5056	0.333333	1.09861	0	0	1	1	0	1	1	13.5924
002068	2014	-0.488539	0	0.234504	22.6382	0.113619	0.166006	0.014872	0.779175	0	0	0	67.3127	0.333333	1.09861	0	0	1	1	0	1	1	13.3847
002069	2018	0.611386	1	0.940655	21.9914	0.320414	0.102771	0.009065	0.875818	0	0	1	52.0673	0.4	1.09861	1	1	1	1	1	0	0	14.2855
002069	2017	0.432192	1	0.967326	22.0955	0.306584	0.110722	-0.172427	0.897772	0	1	0	55.9017	0.4	1.09861	1	1	1	1	1	0	0	14.0779
002069	2016	0.627537	1	0.989358	22.2216	0.391431	0.0779515	0.016901	0.755998	0	0	0	57.0351	0.4	1.09861	0	1	1	1	1	0	0	14.0779
002069	2015	0.433435	0	0.51246	22.2241	0.344095	0.0568412	-0.052424	0.797523	0	1	0	58.7452	0.5	1.09861	0	0	1	1	1	0	0	14.0779
002069	2014	0.222574	0	0.514454	22.3081	0.349871	0.041396	-0.234496	0.762915	0	1	0	62.546	0.5	1.09861	0	0	1	1	1	0	0	14.0779
002074	2018	-0.422589	0	0.966435	23.7479	0.11061	0.242908	0.030872	0.58469	0	0	0	85.1939	0.333333	1.09861	0	0	1	1	1	0	1	14.221
002074	2017	-0.280648	0	1.01361	23.5622	0.08859	0.20773	0.061525	0.517157	0	0	0	76.3151	0.333333	1.09861	0	0	1	1	1	0	1	14.2855
002074	2016	0.0730642	0	1.12696	23.0471	0.0617099	0.236004	0.122029	0.612323	0	0	0	72.1318	0.428571	1.09861	0	0	1	1	1	0	1	14.221
002074	2015	0.219771	0	1.64763	22.6274	0.0727856	0.208883	0.125654	0.54686	0	0	0	65.2227	0.375	1.09861	0	0	1	1	1	0	1	14.1448
002074	2014	-0.349913	0	1.46298	20.9654	0.120185	0.346348	0.037376	0.587327	0	0	0	36.6879	0.363636	1.60944	0	0	1	1	0	1	1	12.6761
002075	2018	0.167908	0	1.83074	23.1675	0.148372	0.00318753	0.214319	0.34638	0	0	0	65.9318	0.428571	1.60944	0	1	0	0	0	0	1	14.3163
002075	2017	0.0181675	0	2.29545	22.9908	0.169048	0.0063345	0.161961	0.363175	0	0	0	65.8711	0.428571	1.60944	0	1	0	0	0	0	1	14.1156
002075	2016	0.122475	0	2.29545	22.7824	0.232589	0.0051809	0.06035	0.384815	0	0	0	67.1416	0.428571	1.60944	0	1	0	0	0	0	1	14.1156
002075	2015	-0.0207803	0	2.77201	22.6027	0.127251	0.0184635	-0.018913	0.381069	0	1	0	68.5201	0.428571	1.60944	0	1	0	0	0	0	1	14.1156
002075	2014	0.108352	0	0.0646186	22.6886	0.185253	0.0170174	0.008954	0.410101	0	0	0	70.4415	0.428571	1.60944	0	0	0	0	0	0	1	14.1156
002078	2018	-0.74476	1	0.202132	24.1084	0.0734294	0.049579	0.080684	0.572256	0	0	0	90.3604	0.428571	1.09861	0	1	1	1	1	0	1	13.9978
002078	2017	-0.692761	1	0.270934	23.9835	0.0585235	0.0631194	0.097302	0.584588	0	0	0	86.9138	0.428571	1.09861	0	1	1	1	1	0	1	13.9978
002078	2016	-0.727468	1	0.289893	23.7287	0.0563931	0.0674569	0.058038	0.587013	0	0	0	82.7285	0.428571	1.09861	0	1	1	1	1	0	1	13.8155
002078	2015	-0.818432	1	0.179739	23.7048	0.0710062	0.0478374	0.041937	0.625026	0	0	0	79.9375	0.428571	1.09861	0	1	1	1	1	0	1	13.7102
002078	2014	-0.707135	0	0.0280701	23.514	0.0690048	0.0423485	0.03399	0.642497	0	0	0	78.7782	0.428571	1.09861	0	0	1	1	1	0	1	13.7102
002079	2018	-0.333566	1	0.227424	21.4432	0.0920937	0.18914	0.065526	0.149229	0	0	0	41.7852	0.428571	1.09861	0	1	1	1	1	0	1	13.0815
002079	2017	-0.0778418	1	0.225696	21.4069	0.109794	0.157708	0.079785	0.179011	0	0	0	35.805	0.428571	1.09861	0	1	1	1	1	0	1	13.3047
002079	2016	-0.506168	1	0.243012	21.2863	0.0925896	0.141979	0.081409	0.138774	0	0	0	35.6511	0.428571	1.09861	0	1	1	1	1	0	1	12.7939
002079	2015	-0.333001	1	0.256007	21.1218	0.0960799	0.116764	0.012588	0.132333	0	0	0	37.3363	0.333333	1.09861	0	1	1	1	1	0	1	12.9239
002079	2014	-0.519767	1	0.375199	21.1175	0.0981736	0.117862	0.024627	0.131129	0	0	0	39.7995	0.428571	1.09861	0	1	1	1	1	0	1	12.7367
002080	2018	-0.753265	0	0.328293	23.9031	0.071032	0.12445	0.042667	0.541719	0	0	0	128.074	0.333333	1.60944	0	0	1	1	0	0	1	13.9108
002080	2017	-0.711819	0	0.3342	23.8341	0.081604	0.122796	0.037684	0.593373	0	0	0	131.719	0.25	1.60944	0	0	1	1	0	0	1	13.9108
002080	2016	-0.646746	0	0.34398	23.7474	0.0725153	0.106809	0.021563	0.597378	0	0	0	122.76	0.333333	1.60944	0	0	1	1	0	0	1	13.9108
002080	2015	-0.649383	0	0.24233	22.8024	0.125796	0.20808	0.041964	0.613958	0	0	0	83.4925	0.333333	1.60944	0	0	1	1	0	0	1	13.3847
002080	2014	-0.638696	0	0.301819	22.8096	0.126373	0.174814	0.02375	0.659113	0	0	0	84.5577	0.333333	1.60944	0	0	1	1	0	1	1	13.3847
002083	2018	0.199569	0	0.500414	22.8106	0.183471	0.0809117	0.056289	0.572755	1	0	0	125.857	0.333333	1.09861	0	0	0	1	0	0	1	14.4986
002083	2017	-0.0496993	0	0.536025	22.726	0.278892	0.0645331	0.056974	0.550772	1	0	0	126.262	0.333333	1.09861	0	0	0	1	0	0	1	14.2076
002083	2016	-0.00530426	0	0.5928	22.6868	0.256504	0.0555224	0.051498	0.552236	1	0	0	127.393	0.333333	1.09861	0	0	0	1	0	0	1	14.2076
002083	2015	-0.0502501	0	0.627711	22.7596	0.26571	0.0567546	0.040508	0.609528	1	0	0	123.867	0.333333	1.09861	0	0	0	1	0	0	1	14.2076
002083	2014	-0.0122195	0	0.716564	22.7738	0.265186	0.0484887	0.010213	0.643289	0	0	0	133.716	0.333333	1.09861	0	0	0	1	0	0	1	13.8643
002084	2018	0.22016	0	1.14589	21.7782	0.135856	0.182166	0.015733	0.420893	0	0	0	59.6825	0.333333	1.09861	0	1	1	0	0	0	1	13.7102
002084	2017	0.331147	0	1.16912	21.6162	0.170487	0.156263	0.044924	0.31334	0	0	0	59.5063	0.375	1.09861	0	1	1	0	0	0	1	13.7642
002084	2016	0.41912	0	0.876825	21.3486	0.170365	0.229067	0.04693	0.331693	0	0	0	59.4727	0.375	1.09861	0	1	1	0	0	0	1	13.6877
002084	2015	0.246005	0	0.843498	21.3329	0.193806	0.20891	0.026469	0.376709	0	0	0	58.66	0.333333	1.09861	0	1	1	0	0	0	1	13.5008
002084	2014	0.254779	0	0.975043	21.2454	0.238448	0.214736	0.026432	0.509862	0	0	0	64.0391	0.333333	1.09861	0	0	1	0	0	0	1	13.3847
002085	2018	0.564989	0	0.580042	23.318	0.102916	0.174256	0.085587	0.489346	1	0	0	102.181	0.333333	1.60944	0	0	1	1	0	1	1	15.2933
002085	2017	0.715185	0	0.624261	23.0308	0.108915	0.196332	0.103406	0.349837	1	0	0	94.2444	0.333333	1.38629	0	0	1	0	0	1	1	15.3723
002085	2016	0.598957	0	0.64338	22.952	0.11245	0.180647	0.119372	0.380349	1	0	0	96.1353	0.333333	1.38629	0	0	1	0	0	1	1	15.1447
002085	2015	0.932387	0	0.626678	22.9033	0.100742	0.157913	0.113249	0.467554	1	0	0	97.0876	0.333333	1.60944	0	0	0	1	0	1	1	15.4157
002085	2014	0.106149	0	0.346686	22.3451	0.0827483	0.204172	0.114186	0.524391	1	0	0	85.1234	0.333333	1.60944	0	0	0	1	0	1	1	14.2602
002087	2018	-0.720859	0	0.322549	23.0016	0.287411	0.0754921	0.041196	0.592131	0	0	0	94.4034	0.333333	1.60944	0	0	1	1	0	0	1	13.3047
002087	2017	-0.697088	0	0.40442	22.9335	0.240548	0.0678017	0.034375	0.640856	0	0	0	94.1807	0.333333	1.60944	0	0	1	1	0	0	1	13.3047
002087	2016	-0.538345	0	0.579129	22.7945	0.156397	0.0682068	0.029319	0.628088	0	0	0	93.5949	0.333333	1.60944	0	0	1	1	0	0	1	13.3847
002087	2015	-0.548656	0	0.302679	22.5506	0.192973	0.0692147	0.019859	0.674466	0	0	0	90.813	0.333333	1.60944	0	0	1	1	0	0	1	13.2177
002087	2014	-0.569362	0	0.432412	22.444	0.176382	0.0757522	0.01556	0.656238	0	0	0	92.7146	0.333333	1.60944	0	0	1	1	0	1	1	13.1616
002088	2018	-0.348357	0	0.994268	21.7559	0.0967971	0.184149	0.117058	0.276579	1	0	0	49.6085	0.333333	1.09861	0	0	1	1	0	1	1	13.5411
002088	2017	-0.328315	0	0.925302	21.6152	0.0852854	0.16161	0.093812	0.231862	1	0	0	45.4973	0.333333	1.09861	0	0	1	1	0	1	1	13.5411
002088	2016	-0.279363	0	0.896496	21.4733	0.0937452	0.19137	0.049623	0.204654	1	0	0	43.8862	0.333333	1.09861	0	0	1	1	0	1	1	13.5411
002088	2015	-0.315476	0	0.887336	21.4659	0.112888	0.242364	0.028246	0.237406	1	0	0	43.4166	0.333333	1.09861	0	0	1	1	0	0	1	13.5411
002088	2014	-0.329588	0	0.667851	21.4029	0.110954	0.260808	0.040517	0.205105	0	0	0	43.5431	0.428571	1.09861	0	0	1	1	0	1	1	13.1224
002090	2018	-0.34425	0	0.492401	22.0762	0.132044	0.333727	0.022972	0.653553	0	0	0	36.6197	0.333333	1.09861	0	1	1	1	0	0	1	13.3047
002090	2017	-0.54516	0	0.531339	22.1023	0.13399	0.324017	0.03719	0.677757	0	0	0	37.3497	0.333333	1.09861	0	1	1	1	0	0	1	13.1224
002090	2016	-0.462525	0	0.575932	22.063	0.121831	0.226612	0.044285	0.644611	0	0	0	36.973	0.375	1.09861	0	1	1	1	0	0	1	13.1224
002090	2015	-0.403049	0	0.599572	21.695	0.135055	0.247144	0.064781	0.541512	0	0	0	36.1386	0.333333	1.09861	0	1	1	1	0	0	1	13.017
002090	2014	-0.273729	0	0.345075	21.2237	0.156128	0.307197	0.072438	0.514986	0	0	0	34.1321	0.333333	1.09861	0	1	1	1	0	0	1	12.8992
002091	2018	0.675461	0	0.664708	23.7965	0.118874	0.239861	0.0826	0.530624	0	0	0	127.393	0.333333	1.09861	0	0	1	1	0	1	0	15.2601
002091	2017	0.400341	0	0.64661	23.6555	0.0870775	0.236088	0.069157	0.518546	0	0	0	103.518	0.333333	1.09861	0	0	1	1	0	1	0	14.9724
002091	2016	0.138309	1	0.456727	23.3767	0.111755	0.254569	0.077189	0.63653	0	0	0	87.9773	0.333333	1.09861	0	1	1	1	0	1	0	14.4616
002091	2015	-0.169083	0	0.532657	22.0436	0.119451	0.293807	0.076441	0.499791	0	0	0	53.2917	0.333333	1.09861	0	1	1	0	0	1	0	13.4588
002091	2014	-0.0290757	0	0.641743	21.7786	0.142322	0.260992	0.087153	0.42392	0	0	0	48.775	0.333333	1.09861	0	1	1	0	0	1	0	13.4588
002092	2018	-0.629596	0	1.38436	24.7945	0.0479624	0.0575413	0.044833	0.663165	0	0	0	145.993	0.384615	1.60944	0	0	0	1	0	1	1	14.4833
002092	2017	-0.619062	0	1.69084	24.7419	0.0498934	0.0204915	0.047959	0.655794	0	0	0	136.51	0.384615	1.60944	0	0	0	1	0	1	1	14.4833
002092	2016	-0.514728	0	1.45925	24.5663	0.0357759	0.0226467	0.045969	0.642542	0	0	0	118.983	0.416667	1.60944	0	0	1	1	0	0	1	14.4833
002092	2015	-0.597879	0	0.61424	24.3349	0.0351105	0.0132885	0.005455	0.676864	0	0	0	115.719	0.416667	1.60944	0	0	1	1	0	0	1	14.2855
002092	2014	-0.92505	0	0.551259	24.18	0.0419513	0.0141138	0.011802	0.677649	0	0	1	96.2341	0.384615	1.60944	0	0	1	1	0	0	1	14.2855
002093	2018	-0.282485	0	1.86166	22.2312	0.222137	0.0624784	0.02276	0.300019	0	0	0	29.2233	0.428571	1.09861	0	0	1	1	0	1	0	13.4588
002093	2017	-0.621301	1	1.8054	22.2666	0.249336	0.0569614	0.033866	0.357618	0	0	0	33.1964	0.428571	1.09861	0	0	1	1	1	1	0	13.1224
002093	2016	-0.572352	0	1.43747	22.2432	0.256321	0.0418798	0.021213	0.376066	0	0	0	35.242	0.428571	1.09861	0	0	1	1	0	1	0	13.1224
002093	2015	-0.202526	0	1.38618	21.7697	0.367462	0.0612047	0.01489	0.526065	0	0	0	36.1109	0.428571	1.09861	0	0	1	1	0	1	0	13.1224
002093	2014	-0.176821	1	1.42988	21.6032	0.265474	0.0840111	0.019496	0.456307	0	0	0	40.1995	0.428571	1.09861	0	1	1	1	0	1	0	13.1224
002095	2018	-0.110032	1	0.291369	21.1268	0.00324677	0.00306518	0.02699	0.27151	0	0	0	28.7576	0.333333	1.09861	0	1	1	1	1	1	0	12.9715
002095	2017	-0.106826	1	0.389766	20.9816	0.00183876	0.00272708	0.016639	0.177026	0	0	0	30.9839	0.333333	1.09861	0	1	1	1	1	1	0	12.9715
002095	2016	-0.070284	1	0.248968	20.8965	0.00388985	0.00671825	0.013492	0.110975	0	0	0	29.9333	0.333333	1.09861	0	1	1	1	1	1	0	12.9715
002095	2015	0.376721	1	0.323572	20.1988	0.00103453	0.00863895	0.030346	0.141569	0	0	0	30.7896	0.333333	1.09861	0	1	1	1	1	1	0	12.9715
002095	2014	0.394144	1	0.352344	20.1944	0	0.00962317	0.05723	0.152989	0	0	0	32.7261	0.333333	1.09861	0	1	1	1	1	1	0	12.9715
002096	2018	-0.181064	0	0.706078	22.0382	0.054799	0.162845	0.006141	0.454489	0	0	0	73.4915	0.375	1.09861	0	0	1	1	0	1	1	13.4588
002096	2017	-0.128011	0	0.750115	22.0832	0.0561954	0.150329	0.006124	0.4725	0	0	0	75.3459	0.375	1.09861	0	0	1	1	1	0	1	13.5541
002096	2016	-0.203472	0	0.838133	22.2179	0.0499045	0.0929297	0.009727	0.530163	0	0	0	74.2159	0.333333	1.09861	0	0	1	1	0	1	1	13.48
002096	2015	-0.169267	0	0.82591	22.031	0.0478728	0.0779616	0.037013	0.35334	0	0	0	75.776	0.333333	1.09861	0	0	1	1	0	1	1	13.48
002096	2014	-0.142057	0	0.63522	21.853	0.0532416	0.0504119	0.074091	0.320496	0	0	0	72.5121	0.333333	1.09861	0	0	1	1	0	1	1	13.3847
002097	2018	-0.655425	0	1.01848	23.3826	0.170129	0.220432	0.034645	0.654458	0	0	0	66.2797	0.5	1.09861	0	0	1	1	0	1	1	13.7102
002097	2017	-0.637042	0	1.07294	23.2319	0.158215	0.22077	0.018555	0.6121	0	0	0	59.0339	0.5	1.09861	0	0	1	1	0	1	1	13.7102
002097	2016	-0.74022	0	0.340923	23.043	0.158054	0.255241	0.011418	0.690726	0	0	0	46.2061	0.428571	1.09861	0	0	1	1	0	1	1	13.4588
002097	2015	-0.823961	0	0.60255	22.5669	0.186603	0.29885	-0.005531	0.61638	0	1	0	48.0937	0.428571	1.09861	0	0	1	1	0	1	1	13.3047
002097	2014	-0.684472	1	0.977247	22.5842	0.180282	0.274682	0.000662	0.620472	0	0	0	50.892	0.428571	1.09861	0	1	1	1	1	0	1	13.3047
002098	2018	0.605317	0	1.45742	21.485	0.199668	0.137189	-0.254486	0.680758	0	1	0	68.1982	0.333333	1.09861	1	0	1	0	0	0	1	14.0779
002098	2017	0.674516	0	1.52455	21.8799	0.228294	0.109252	0.060296	0.564392	0	0	0	73.6546	0.333333	1.09861	0	0	1	0	0	0	1	14.0779
002098	2016	0.473575	0	1.56596	21.103	0.150347	0.188938	0.08064	0.227111	0	0	0	69.3614	0.333333	1.09861	0	0	1	0	0	0	1	13.5924
002098	2015	0.476338	0	1.04012	21.1132	0.145703	0.158221	0.05043	0.294807	0	0	0	70.746	0.333333	1.09861	0	0	1	0	0	0	1	13.5924
002098	2014	0.485896	0	0.772945	21.0434	0.167342	0.169731	0.058036	0.501184	0	0	0	68.7023	0.333333	1.09861	0	1	1	0	1	0	1	13.4588
002099	2018	0.175585	0	0.461513	22.6742	0.128695	0.068161	0.083436	0.233793	0	0	0	56.3649	0.333333	1.09861	0	0	1	1	0	1	1	14.221
002099	2017	0.116187	0	0.497265	22.7337	0.108387	0.0641382	0.04764	0.311362	0	0	0	55.6147	0.333333	1.09861	0	0	1	1	0	1	1	14.221
002099	2016	0.17581	0	0.498478	22.6556	0.0914915	0.0628532	0.038268	0.309207	0	0	0	54.8908	0.333333	1.09861	0	0	1	1	0	1	1	14.221
002099	2015	0.421992	0	0.490706	22.2983	0.14337	0.0713426	0.113244	0.260418	0	0	0	56.3915	0.375	1.09861	0	0	1	1	0	1	1	14.221
002099	2014	0.412785	1	0.582805	22.1506	0.137967	0.0670947	0.014229	0.237252	0	0	0	54.4977	0.333333	1.09861	0	0	1	1	1	1	1	14.221
002100	2018	0.0604688	0	1.19825	22.8644	0.294023	0.0252945	0.041867	0.614654	0	0	0	52.3832	0.333333	1.09861	0	0	1	1	0	0	1	13.9978
002100	2017	0.180198	0	1.23502	22.4936	0.153425	0.033608	0.077922	0.479779	0	0	0	52.8961	0.333333	1.09861	0	0	1	1	0	0	1	13.9978
002100	2016	0.347245	0	1.22513	22.2253	0.198935	0.0351017	0.093992	0.397828	0	0	0	48.9183	0.333333	1.09861	0	0	1	1	0	0	1	13.9978
002100	2015	0.400832	0	1.28547	22.0597	0.202783	0.0367879	0.064284	0.373178	0	0	0	54.1572	0.363636	1.09861	0	0	1	1	0	0	1	13.9978
002100	2014	0.21995	0	0.90976	21.8256	0.240416	0.0327755	0.068497	0.378942	0	0	0	67.9926	0.363636	1.09861	0	0	1	1	0	1	1	13.653
002101	2018	-0.174192	1	2.49097	22.862	0.0929214	0.198202	0.05036	0.423723	0	0	0	94.8947	0.363636	1.09861	0	1	1	1	0	1	1	13.9553
002101	2017	-0.122566	0	3.21971	22.7895	0.097339	0.196741	0.058941	0.41861	0	0	0	83.6959	0.363636	1.09861	0	0	1	1	0	1	1	13.9978
002101	2016	-0.536261	0	2.20564	22.0549	0.108845	0.212522	0.051193	0.427817	0	0	0	65.8863	0.333333	1.09861	0	0	1	1	0	1	1	13.1224
002101	2015	-0.273931	0	2.17696	21.7391	0.11671	0.27254	0.048431	0.472599	0	0	0	61.1474	0.333333	1.09861	0	0	1	1	0	1	1	13.2177
002101	2014	-0.229466	1	2.22719	21.6604	0.147588	0.260589	0.047678	0.471359	0	0	0	56.3294	0.333333	1.09861	0	1	1	1	0	1	1	13.2177
002103	2018	0.0840618	0	1.70108	21.4467	0.102343	0.248668	-0.287616	0.507826	0	1	0	50.05	0.333333	1.60944	0	0	1	1	0	1	0	13.7102
002103	2017	0.253314	0	2.04753	21.6989	0.0927006	0.163598	0.041888	0.329143	0	0	0	49.0714	0.333333	1.60944	0	0	1	1	0	1	1	13.7642
002103	2016	0.208479	0	2.17622	21.6854	0.0769523	0.118661	0.049296	0.346927	0	0	0	49.5984	0.375	1.60944	0	0	1	1	0	1	1	13.653
002103	2015	0.191427	0	2.13262	21.4884	0.106457	0.146266	0.050028	0.242709	0	0	0	50.6261	0.333333	1.60944	0	0	1	1	0	1	1	13.5924
002103	2014	0.232942	0	2.43904	20.8804	0.156789	0.133978	0.008253	0.359593	0	0	0	49.689	0.333333	1.09861	0	0	1	1	0	1	1	13.2177
002104	2018	0.0412766	1	0.406633	21.5344	0.0871591	0.0403691	0.066545	0.118991	0	0	0	35.3977	0.333333	1.09861	0	1	1	1	1	1	1	13.4588
002104	2017	0.0121035	1	0.358037	21.5056	0.0744695	0.0985522	0.076321	0.139858	0	0	0	34.7131	0.375	1.09861	0	1	1	1	1	1	1	13.4588
002104	2016	0.123449	1	0.36141	21.4333	0.137111	0.0938252	0.077254	0.181932	0	0	0	37.5899	0.428571	1.09861	0	1	1	1	1	0	1	13.4588
002104	2015	0.230768	0	0.337666	21.376	0.146153	0.131672	0.213559	0.183717	0	0	0	40.5339	0.333333	1.09861	0	0	1	0	0	1	1	13.4588
002104	2014	0.241117	0	0.613597	21.1829	0.155348	0.0675991	0.207767	0.236436	0	0	0	37.6829	0.333333	1.09861	0	0	1	0	0	1	1	13.3047
002105	2018	1.12223	0	0.30768	21.2281	0.168321	0.248814	-0.005003	0.656327	0	1	0	65.8179	0.363636	1.09861	0	1	1	0	0	0	1	14.3223
002105	2017	0.512707	0	0.26503	21.0976	0.162262	0.271722	0.030208	0.606626	0	0	0	70.9366	0.363636	1.09861	0	1	1	0	0	0	1	13.5278
002105	2016	1.26662	0	0.437835	21.0548	0.159793	0.246801	0.010802	0.618203	0	0	0	71.7983	0.363636	1.09861	0	1	1	0	0	0	1	14.2276
002105	2015	0.336759	0	0.288266	20.9958	0.159983	0.216422	-0.049816	0.607184	0	1	0	72.7186	0.363636	1.09861	0	1	1	0	0	0	1	13.4588
002105	2014	1.01078	0	0.38901	21.1112	0.16874	0.241989	-0.002684	0.598889	0	1	0	76.8245	0.363636	1.09861	0	1	1	0	0	0	1	14.1939
002106	2018	-0.513734	0	0.603601	22.3012	0.113525	0.252916	0.047814	0.206671	0	0	0	33.6006	0.333333	1.09861	0	0	1	1	0	0	1	13.4588
002106	2017	-0.614823	0	0.606121	22.2648	0.0848993	0.22922	0.031898	0.18813	0	0	0	32.2645	0.333333	1.09861	0	1	1	1	0	0	1	13.3847
002106	2016	-0.576014	0	0.721791	22.2595	0.083613	0.246129	0.049897	0.199965	0	0	0	34.0147	0.333333	1.09861	0	1	1	1	0	0	1	13.3847
002106	2015	-0.788875	0	0.693913	22.1775	0.0763995	0.171484	-0.128956	0.183904	0	1	0	41.5572	0.333333	1.09861	0	1	1	1	0	0	1	13.3847
002106	2014	-0.63008	0	0.833305	22.3643	0.0877463	0.133297	0.003284	0.202393	0	0	0	55.3444	0.333333	1.09861	0	0	1	1	0	0	1	13.3847
002107	2018	0.747602	0	0.125682	20.6425	0.0909319	0.119911	0.044993	0.245668	0	0	0	38.0526	0.333333	1.38629	0	1	1	1	0	0	1	13.5924
002107	2017	0.784972	1	0.131127	20.5672	0.066446	0.140638	0.103513	0.233449	0	0	0	38.3536	0.333333	1.60944	0	1	1	1	0	1	1	13.5924
002107	2016	0.925366	0	0.182518	20.3746	0.0864707	0.0897756	0.089462	0.18847	0	0	0	38.2623	0.333333	1.38629	0	1	1	1	0	0	1	13.5924
002107	2015	0.671517	1	0.136288	20.3201	0.0855233	0.0692112	0.106557	0.18103	0	0	0	37.6829	0.333333	1.38629	0	1	1	1	0	1	1	13.3047
002107	2014	0.547351	1	0.177639	20.3208	0.0395219	0.0501191	0.055642	0.0551774	0	0	0	33.121	0.333333	1.60944	0	1	1	1	0	1	1	13.3047
002108	2018	0.0469563	0	0.392591	22.3015	0.0969059	0.168234	0.067485	0.319645	0	0	0	47.613	0.333333	1.09861	0	1	1	0	0	1	1	13.8925
002108	2017	0.121127	0	0.442618	22.0658	0.0760417	0.197302	0.146125	0.160376	0	0	0	49.7594	0.333333	1.09861	0	0	1	0	0	1	1	13.8925
002108	2016	0.0437535	0	0.515605	22.0129	0.0802038	0.200501	0.160406	0.23657	0	0	0	47.8435	0.333333	1.09861	0	0	1	1	0	1	1	13.7102
002108	2015	0.0596104	0	0.445554	21.6134	0.0897799	0.257838	0.086948	0.264277	0	0	0	44.0568	0.444444	1.60944	0	0	1	1	0	1	1	13.567
002108	2014	0.087561	0	0.474265	21.6472	0.0790821	0.199152	0.072573	0.354125	0	0	0	41.7612	0.444444	1.60944	0	0	1	1	0	1	1	13.567
002110	2018	-0.653667	0	0.240041	24.0632	0.0886523	0.00106678	0.259107	0.347514	0	0	0	107.736	0.428571	1.60944	0	1	1	1	0	0	1	13.9978
002110	2017	-0.521769	0	0.394955	23.4802	0.0940882	1.38582e-05	0.281694	0.30094	0	0	0	91.6242	0.428571	1.60944	0	1	1	1	0	0	1	13.8155
002110	2016	-0.431068	0	0.560243	23.255	0.123045	0.00051888	0.094067	0.419669	0	0	0	92.6391	0.428571	1.60944	0	1	1	1	0	0	1	13.8155
002110	2015	-0.448233	0	0.111422	22.6868	0.118895	0.000683643	-0.122503	0.76853	0	1	0	86.4928	0.428571	1.60944	0	0	1	1	0	0	1	13.5924
002110	2014	-0.385857	0	0.119571	22.8073	0.156253	0.000792786	0.003841	0.677343	0	0	0	88.4195	0.428571	1.60944	0	1	1	1	0	0	1	13.5411
002111	2018	-0.256905	0	1.02738	22.2444	0.255687	0.233974	0.051849	0.383559	0	0	0	46.551	0.333333	1.09861	0	0	1	0	0	1	1	13.5278
002111	2017	-0.326649	0	1.17548	22.2246	0.236339	0.174672	0.027245	0.404806	0	0	0	47.085	0.333333	1.09861	0	0	1	1	0	0	1	13.4588
002111	2016	-0.223478	0	1.26003	22.1482	0.222829	0.194721	0.048769	0.331483	0	0	0	46.076	0.333333	1.09861	0	0	1	1	0	1	1	13.5278
002111	2015	-0.293812	0	1.0805	21.9289	0.208256	0.187003	0.06095	0.387091	0	0	0	40.8779	0.333333	1.09861	0	0	1	1	0	1	1	13.3047
002111	2014	-0.372982	0	0.804953	21.6419	0.241189	0.211075	0.048331	0.499516	0	0	0	36.524	0.375	1.09861	0	0	1	1	0	1	1	13.017
002112	2018	0.524742	0	1.70375	20.7258	0.214482	0.251253	0.00579	0.61649	0	0	0	26.7582	0.6	1.60944	0	0	1	1	0	0	1	13.3047
002112	2017	0.171774	0	2.56589	20.8791	0.224105	0.313903	-0.103838	0.676349	0	1	0	27.6948	0.5	1.60944	0	1	1	1	0	0	1	13.3047
002112	2016	0.316473	0	1.94123	20.9302	0.161352	0.337127	0.003946	0.589076	0	0	0	29.3087	0.5	1.60944	0	0	1	1	0	0	1	13.3047
002112	2015	0.18215	0	1.66768	21.0836	0.0992983	0.424279	0.007151	0.662148	0	0	0	29.7489	0.428571	1.60944	0	0	1	1	0	0	1	13.3047
002112	2014	0.228346	0	1.28576	20.9863	0.180882	0.387005	0.013469	0.63026	0	0	0	29.6816	0.428571	1.60944	0	0	1	1	0	1	1	13.2759
002114	2018	0.0365558	0	1.21419	21.509	0.126188	0.00122163	-0.113642	0.294656	0	1	0	40.4846	0.428571	1.38629	0	0	1	1	0	1	1	13.5924
002114	2017	0.186899	0	1.25554	21.58	0.183015	0.00705644	0.025762	0.231485	0	0	0	40.2244	0.333333	1.60944	0	0	1	1	0	1	1	13.5924
002114	2016	0.439941	0	0.772519	21.361	0.15028	0.00526963	0.044347	0.519974	0	0	0	37.4433	0.333333	1.60944	0	0	1	1	0	1	1	13.5278
002114	2015	0.392808	1	0.978021	21.3049	0.0786453	0.0611477	0.010251	0.537494	0	0	0	37.5633	0.333333	1.60944	0	0	1	1	1	1	1	13.5278
002114	2014	0.475695	1	0.957009	21.1688	0.104469	0.00176567	0.014004	0.483068	0	0	0	36.7423	0.333333	1.60944	0	0	1	1	1	1	1	13.5278
002116	2018	-0.0811283	0	0.277472	22.1825	0.0948814	0.187876	0.051541	0.667032	0	0	0	69.1665	0.363636	1.60944	0	1	1	1	0	0	0	13.473
002116	2017	-0.0428923	0	0.322024	22.0923	0.115163	0.169895	0.051923	0.664666	0	0	0	69.5342	0.363636	1.60944	0	1	1	1	0	0	0	13.473
002116	2016	0.0406859	0	0.327313	22.058	0.153179	0.116638	0.036666	0.695821	0	0	0	67.0373	0.333333	1.60944	0	1	1	1	0	0	0	13.473
002116	2015	0.361549	0	0.332811	21.9832	0.145761	0.106889	0.067409	0.68764	0	0	0	67.9853	0.333333	1.60944	0	0	1	1	0	0	0	13.7429
002116	2014	0.322829	0	0.371864	21.8987	0.183681	0.200469	0.06015	0.726633	0	0	0	68.8259	0.333333	1.60944	0	0	1	1	0	0	0	13.6877
002117	2018	0.406522	0	2.79509	21.5617	0.0462587	0.14367	0.113266	0.296233	0	0	0	47.3603	0.375	1.60944	0	1	1	0	0	0	1	13.7642
002117	2017	0.409296	0	2.81052	21.5283	0.0648938	0.145259	0.103836	0.321297	0	0	0	51.9904	0.375	1.60944	0	1	1	1	0	0	1	13.7642
002117	2016	0.416951	0	2.22575	21.5158	0.0524809	0.142555	0.11217	0.279218	0	0	0	45.7165	0.375	1.60944	0	1	1	1	0	0	1	13.7642
002117	2015	0.0977599	0	1.73203	21.4307	0.0604364	0.0901157	0.120544	0.265473	0	0	0	43.5775	0.428571	1.60944	0	1	1	1	0	0	1	13.3847
002117	2014	0.149077	0	1.38597	21.3242	0.0746388	0.0606173	0.108815	0.248698	0	0	0	39.8121	0.375	1.60944	0	1	1	0	0	0	1	13.3847
002118	2018	-0.179323	0	0.661091	23.0177	0.615885	0.0928135	0.018511	0.565447	0	0	0	43.1856	0.428571	1.09861	0	0	1	1	0	1	1	13.8643
002118	2017	-0.246669	1	0.712283	22.907	0.544306	0.0837878	0.047883	0.534625	0	0	0	44.7996	0.428571	1.09861	0	0	1	1	1	1	1	13.7642
002118	2016	-0.149769	1	0.670891	22.6154	0.402971	0.0930485	0.02797	0.435522	0	0	0	41.6653	0.428571	1.09861	0	0	1	1	1	1	1	13.7642
002118	2015	-0.309975	1	0.411937	22.3323	0.416738	0.110541	0.00867	0.596811	0	0	0	37.55	0.6	1.09861	0	0	1	1	1	1	1	13.3847
002118	2014	-0.636845	1	0.308331	22.1226	0.484288	0.142462	0.011991	0.5076	0	0	1	37.0945	0.428571	1.09861	0	0	1	1	1	1	1	13.3847
002123	2018	0.29314	1	1.44733	22.6175	0.0540612	0.238811	0.01353	0.311823	0	0	0	36.1248	0.333333	1.09861	0	1	1	1	1	0	0	14.4033
002123	2017	-0.342902	1	1.68048	22.6343	0.0786681	0.233124	0.036193	0.272144	0	0	0	35.0999	0.333333	1.09861	0	1	1	1	1	1	0	13.8055
002123	2016	-0.350444	1	2.26457	22.6644	0.044979	0.235793	0.035567	0.262196	0	0	0	39.1408	0.333333	1.09861	0	1	1	1	0	1	0	13.8055
002123	2015	-0.387275	1	2.32375	22.7166	0.0915844	0.216115	0.019603	0.338397	0	0	0	42.0595	0.333333	1.09861	0	0	1	1	1	1	1	13.8055
002123	2014	-0.413011	1	1.26286	21.9805	0.155691	0.306617	-0.07185	0.480845	0	1	0	38.6523	0.428571	1.09861	0	1	1	1	1	1	1	13.5027
002124	2018	-0.175494	0	1.45766	22.5524	0.239328	0.0090035	-0.10779	0.615186	0	1	0	66.3099	0.428571	1.09861	1	1	1	1	0	0	1	13.8155
002124	2017	0.119806	0	1.47859	22.2146	0.224511	0.0104495	0.074795	0.314045	0	0	0	61.2536	0.428571	1.09861	0	1	1	1	0	0	1	13.8155
002124	2016	0.404487	0	0.952541	21.6356	0.196079	0.0517572	0.167245	0.427965	0	0	0	54.1941	0.428571	1.09861	0	0	1	1	1	0	1	13.6171
002124	2015	0.44967	0	1.30866	21.3999	0.176297	0.0228026	0.055871	0.427913	0	0	0	45.1774	0.428571	1.09861	0	0	1	1	0	0	1	13.6171
002124	2014	0.165774	0	1.03291	21.357	0.223382	0.0429218	0.01455	0.670979	0	0	1	50.6261	0.428571	1.09861	0	0	1	1	0	0	1	13.6171
002125	2018	-0.734163	0	1.12337	21.8788	0.0993785	0.0795618	0.026155	0.632338	0	0	0	36.4143	0.333333	1.60944	0	0	1	1	0	1	1	12.6761
002125	2017	-0.669855	0	1.11609	21.6621	0.127237	0.0821169	0.02178	0.554594	0	0	0	35.5528	0.333333	1.60944	0	0	1	1	0	1	1	12.6761
002125	2016	-0.591623	1	1.13315	21.5019	0.0968723	0.0831179	0.0107	0.501184	0	0	0	34.7131	0.333333	1.60944	0	0	1	1	1	1	1	12.6761
002125	2015	-0.678534	1	0.610104	21.691	0.0831883	0.0688505	0.005502	0.596999	0	0	0	35.3977	0.333333	1.60944	0	0	1	1	1	1	1	12.6761
002125	2014	-0.440464	1	0.0903619	21.1581	0.129644	0.109598	-0.043393	0.796821	0	1	0	36.7151	0.333333	1.60944	0	0	1	1	1	1	1	12.6761
002126	2018	0.253893	0	2.58575	22.7849	0.113281	0.210062	0.054803	0.478686	0	0	0	81.0185	0.333333	1.09861	0	0	1	1	0	0	1	14.3163
002126	2017	0.174945	0	2.28006	22.6221	0.113614	0.213579	0.059841	0.447673	0	0	0	74.6927	0.333333	1.09861	0	0	1	1	0	0	1	14.1871
002126	2016	0.361535	0	1.95637	22.2907	0.118203	0.216167	0.061979	0.466098	0	0	0	67.8823	0.333333	1.09861	0	0	1	1	0	0	1	14.1376
002126	2015	0.205502	0	1.83509	22.0905	0.10621	0.206297	0.057195	0.436793	0	0	0	67.6092	0.333333	1.09861	0	0	1	1	0	0	1	13.8925
002126	2014	0.234879	0	1.24608	21.9802	0.135368	0.190237	0.048947	0.534978	0	0	0	66.1135	0.333333	1.09861	0	0	1	1	0	0	1	13.8061
002128	2018	-0.540377	0	0.159302	23.5977	0.019267	0.151649	0.125654	0.302238	0	0	0	68.3154	0.363636	1.79176	0	1	1	1	0	0	0	14.0387
002128	2017	-0.47346	0	0.16507	23.4123	0.0219628	0.140512	0.122678	0.262163	0	0	0	67.7717	0.333333	1.94591	0	0	1	1	0	0	0	14.0387
002128	2016	-0.388907	0	0.23842	23.3588	0.0250603	0.120469	0.058996	0.315029	0	0	0	66.2948	0.333333	1.94591	0	0	1	1	0	0	0	14.0779
002128	2015	-0.880053	0	0.251741	23.368	0.0263974	0.108719	0.037922	0.369467	0	0	0	66.9701	0.333333	1.94591	0	0	1	1	0	0	0	13.5924
002128	2014	-0.868074	0	0.328267	23.3577	0.0259475	0.111313	0.044953	0.394971	0	0	0	68.1616	0.363636	1.94591	0	0	1	1	0	1	0	13.5924
002129	2018	-1.92138	1	0.727387	24.4774	0.0400162	0.0637361	0.021411	0.631734	0	0	0	91.2962	0.444444	1.09861	0	1	1	1	1	0	1	13.0815
002129	2017	-1.76907	0	0.611847	24.1575	0.0531707	0.0436783	0.021878	0.580773	0	0	0	87.3041	0.363636	1.09861	0	0	1	1	0	0	1	13.0815
002129	2016	-1.72818	1	0.761919	23.8585	0.0623881	0.0423469	0.018326	0.536624	0	0	0	72.7805	0.4	1.09861	0	1	1	1	1	0	1	12.948
002129	2015	-1.71654	0	0.789655	23.7717	0.0818469	0.0536315	0.012058	0.510931	0	0	0	68.4909	0.444444	1.09861	0	1	1	1	0	0	1	12.948
002129	2014	-1.66938	0	0.812004	23.3739	0.102558	0.0772198	0.010598	0.526772	0	0	0	60.2412	0.4	1.09861	0	1	1	1	0	0	1	12.7657
002130	2018	0.482079	0	0.428253	22.5838	0.0770167	0.210971	0.005376	0.563901	0	0	0	81.5046	0.428571	1.09861	0	1	0	1	0	1	1	14.4198
002130	2017	0.208709	0	0.501162	22.5527	0.0697429	0.143258	0.028848	0.552854	0	0	0	70.9577	0.428571	1.09861	0	1	0	1	0	1	1	14.123
002130	2016	0.305357	0	0.460975	22.4023	0.067316	0.122426	0.023479	0.505921	0	0	0	68.7314	0.428571	1.09861	0	1	0	1	0	1	1	14.123
002130	2015	0.431141	0	0.0811816	22.0242	0.0684432	0.142936	0.179108	0.535474	0	0	0	63.498	0.428571	1.09861	0	1	0	1	0	1	1	13.9108
002130	2014	0.375657	0	0.0664964	21.7011	0.090066	0.182215	0.060014	0.5491	0	0	0	63.9375	0.428571	1.09861	0	1	0	1	0	1	1	13.7642
002131	2018	-0.793812	1	2.0871	23.3747	0.035133	0.315476	-0.134595	0.507853	0	1	0	73.6817	0.375	1.09861	0	0	1	1	1	1	0	13.9553
002131	2017	-0.559951	1	2.16998	23.3144	0.0316288	0.317658	0.035451	0.425832	0	0	0	73.5187	0.333333	1.09861	0	0	1	1	1	1	0	13.9553
002131	2016	-0.514938	1	2.33992	23.1439	0.0330364	0.249904	0.059064	0.337273	0	0	0	72.6842	0.375	1.09861	0	0	1	1	1	1	0	13.8643
002131	2015	-0.408672	1	2.43647	22.8515	0.0433622	0.234249	0.038087	0.310755	0	0	0	70.647	0.333333	1.09861	0	0	1	1	1	1	1	13.8643
002131	2014	0.0183646	1	1.46988	22.1587	0.106813	0.347759	0.060506	0.503955	0	0	0	68.5493	0.333333	1.09861	0	0	1	1	1	1	1	13.7953
002132	2018	-1.26883	0	1.25851	22.4259	0.0970677	0.142977	-0.036151	0.486955	0	1	0	58.8218	0.333333	1.09861	0	0	1	0	0	0	1	12.7657
002132	2017	-1.58685	0	0.873603	22.586	0.0799672	0.114316	0.013953	0.518877	1	0	0	60.0583	0.333333	1.09861	0	0	1	0	0	1	1	12.7657
002132	2016	-1.01874	0	0.849131	22.177	0.0752856	0.142438	0.030495	0.330903	0	0	0	54.5619	0.333333	1.09861	0	0	1	0	0	1	1	12.7657
002132	2015	-0.813034	0	0.472998	21.7578	0.0872303	0.201841	0.013194	0.338064	0	0	0	53.6563	0.363636	1.09861	0	0	1	0	0	0	1	12.7657
002132	2014	-0.765261	0	0.653229	21.9525	0.0991418	0.161037	0.013947	0.640321	0	0	0	52.4214	0.363636	1.09861	0	0	1	0	0	0	1	12.7657
002133	2018	-0.148848	0	1.13754	23.1706	0.669379	0.00354794	0.062414	0.693333	0	0	0	19.3649	0.333333	1.09861	0	0	1	1	0	0	0	13.8155
002133	2017	-0.188463	0	1.10303	22.8271	0.484184	0.00189814	0.035317	0.593977	0	0	0	18.1384	0.333333	1.09861	0	0	1	1	0	1	0	13.7102
002133	2016	-0.104455	0	1.0332	22.8254	0.655028	0.00330718	0.048274	0.611275	0	0	0	18.8414	0.333333	1.09861	0	0	1	1	0	1	0	13.7102
002133	2015	-0.321885	0	1.40776	22.8906	0.716258	0.00103721	-0.006709	0.634225	0	1	0	19	0.333333	1.09861	0	0	1	1	0	1	0	13.7102
002133	2014	-0.161312	0	1.75479	22.8706	0.767489	0.00129642	0.018009	0.609817	0	0	0	18.7617	0.333333	1.09861	0	0	1	1	0	1	0	13.7102
002134	2018	0.335018	0	1.20632	20.1879	0.118997	0.18591	-0.097171	0.35371	0	1	0	31.686	0.375	1.09861	0	1	1	1	0	0	1	13.1224
002134	2017	0.116513	0	1.14824	20.268	0.134879	0.177484	0.022648	0.310016	0	0	0	32.28	0.333333	1.09861	0	1	1	1	0	0	1	12.7657
002134	2016	0.146907	0	1.0446	20.2434	0.140759	0.163373	-0.147892	0.315807	0	1	0	35.3412	0.333333	1.09861	0	1	1	1	0	0	1	13.017
002134	2015	-0.0234377	0	1.1799	20.3922	0.171332	0.14397	-0.062974	0.272696	0	1	0	35.9583	0.333333	1.09861	0	1	1	1	0	0	1	12.8992
002134	2014	-0.0569924	0	1.10266	20.5197	0.153658	0.187463	0.011881	0.300588	0	0	0	41.1825	0.428571	1.09861	0	1	1	1	0	0	1	12.7657
002135	2018	0.34557	0	0.996261	23.058	0.319968	0.271027	0.017757	0.608169	0	0	0	71.4843	0.333333	1.09861	0	0	1	1	0	0	0	14.4935
002135	2017	0.249467	0	0.996261	23.0343	0.278332	0.300312	0.011244	0.611543	0	0	0	73.13	0.333333	1.09861	0	0	1	1	0	0	0	14.4414
002135	2016	0.397256	0	0.710588	22.8749	0.276292	0.328113	0.00612	0.71378	0	0	0	73.5119	0.333333	1.09861	0	0	1	1	0	0	0	14.4307
002135	2015	0.355913	0	1.05602	22.9231	0.309605	0.290341	0.004516	0.732663	0	0	0	72.9794	0.333333	1.09861	0	0	1	1	0	0	0	14.4033
002135	2014	0.383263	0	1.03103	22.749	0.306232	0.272776	0.009409	0.749912	0	0	0	69.4478	0.333333	1.09861	0	0	1	1	0	0	0	14.3163
002136	2018	0.0989714	0	0.609182	20.6334	0.141029	0.073926	0.044947	0.223689	0	0	0	26.9815	0.333333	1.09861	0	0	1	1	0	1	1	12.9239
002136	2017	0.0692758	0	0.570382	20.7134	0.147392	0.0500608	0.173062	0.304874	0	0	0	27.2029	0.333333	1.09861	0	0	1	1	0	1	1	12.8213
002136	2016	0.0343064	0	0.743079	20.6915	0.104429	0.0360779	0.046883	0.464449	0	0	0	26.7021	0.333333	1.09861	0	1	1	1	0	0	1	12.7657
002136	2015	-0.231662	1	0.696213	20.6729	0.129265	0.0506331	-0.13353	0.511169	0	1	0	26.7395	0.333333	1.09861	0	1	1	1	0	1	1	12.7657
002136	2014	-0.17428	1	0.592456	20.768	0.152137	0.0307117	0.003016	0.428029	0	0	0	26.8514	0.333333	1.09861	0	1	1	1	0	1	1	12.6761
002137	2018	-0.354848	0	0.691461	21.2342	0.040287	0.131527	-0.196226	0.17543	0	1	0	27.7128	0.5	1.09861	0	1	1	1	0	0	0	13.2177
002137	2017	0.0503269	1	0.719543	21.4545	0.0262288	0.124386	0.03933	0.167482	0	0	0	28.178	0.5	1.09861	0	1	1	1	0	1	0	13.473
002137	2016	-0.319587	0	0.789254	21.3671	0.0261761	0.131075	0.094379	0.141365	0	0	0	25.8844	0.6	1.09861	0	1	1	1	0	0	1	13.039
002137	2015	0.166187	0	0.558726	21.0107	0.0253038	0.169184	0.019183	0.316291	0	0	0	26.9072	0.666667	1.09861	0	1	1	1	0	0	1	13.3047
002137	2014	0.124042	0	0.43902	20.3137	0.0411649	0.213263	0.016634	0.232795	0	0	0	30.7571	0.571429	1.09861	0	1	1	1	0	0	1	12.8992
002138	2018	-0.463437	0	1.42111	22.3791	0.0871919	0.150527	0.096539	0.167967	0	0	0	72.9589	0.333333	1.09861	0	0	1	1	0	0	1	13.4588
002138	2017	-0.468306	0	1.65171	22.2853	0.0801589	0.154398	0.078106	0.150496	0	0	0	67.7422	0.333333	1.09861	0	0	1	1	0	0	1	13.4588
002138	2016	-0.484976	0	2.77361	22.1198	0.0658977	0.167116	0.098353	0.340463	0	0	0	58.7197	0.333333	1.09861	0	0	1	1	0	0	1	13.2177
002138	2015	-0.413612	0	0.603994	21.8987	0.0637715	0.152302	0.087335	0.256511	0	0	0	56.0089	0.333333	1.09861	0	1	1	1	0	0	1	13.2177
002138	2014	-0.332853	1	0.889726	21.7347	0.0728564	0.140143	0.085904	0.230533	0	0	0	52.7636	0.333333	1.09861	0	1	1	1	0	1	1	13.2177
002139	2018	-0.20734	1	0.609002	22.0967	0.124539	0.233266	0.066151	0.426097	0	0	0	72.519	0.333333	1.09861	0	1	1	1	1	0	1	13.4588
002139	2017	-0.126978	1	0.610366	21.8892	0.126616	0.207619	0.075865	0.353559	0	0	0	71.5542	0.333333	1.09861	0	1	1	1	1	0	1	13.4588
002139	2016	-0.0383995	1	0.957665	21.7222	0.0755207	0.204996	0.070663	0.32204	0	0	0	63	0.333333	1.09861	0	1	1	1	1	0	1	13.4588
002139	2015	-0.0563498	1	0.790716	21.2111	0.085795	0.23601	0.060712	0.403068	0	0	0	57.8619	0.333333	1.09861	0	1	1	1	1	0	1	13.1224
002139	2014	0.233336	1	0.411176	20.7067	0.126341	0.3194	0.067478	0.432069	0	0	0	56.5066	0.333333	1.09861	0	1	1	1	1	1	1	13.1224
002140	2018	-0.527248	0	0.125662	22.5036	0.247987	0.109736	0.024669	0.640494	0	0	0	34.1614	0.375	1.09861	0	0	1	1	0	0	0	13.2177
002140	2017	-0.74644	0	0.137539	22.5416	0.181785	0.105521	-0.010261	0.678613	0	1	0	34.1906	0.333333	1.09861	0	0	1	1	0	0	0	13.2177
002140	2016	-0.636449	0	0.204477	22.489	0.304336	0.117123	0.01438	0.648752	0	0	0	34.322	0.333333	1.09861	0	0	1	1	0	0	0	13.1022
002140	2015	-0.614832	0	0.293552	22.4713	0.346268	0.104054	0.027955	0.653375	0	0	0	34.5977	0.333333	1.09861	0	0	1	1	0	1	0	13.1022
002140	2014	-0.719262	0	0.13627	22.6936	0.334747	0.121516	0.044832	0.741983	0	0	0	34.8712	0.333333	1.09861	0	0	1	1	0	0	0	13.1022
002141	2018	0.0759429	1	1.34	21.3336	0.0662676	0.100563	0.003193	0.255096	0	0	0	30.4467	0.4	1.09861	0	1	1	1	0	1	1	13.3847
002141	2017	-0.22644	1	1.49366	21.2002	0.0641876	0.149799	0.003163	0.132387	0	0	0	29.3598	0.4	1.09861	0	1	1	1	0	1	1	13.1224
002141	2016	-0.300666	0	1.3117	21.1048	0.0817258	0.130401	0.004571	0.0948809	0	0	0	27.4044	0.4	1.09861	0	1	1	1	0	0	1	12.9715
002141	2015	0.248332	0	0.659604	20.1537	0.181899	0.223516	0.011162	0.410424	0	0	0	28.7054	0.4	1.09861	0	0	1	1	0	0	1	12.7939
002141	2014	0.192576	0	0.870972	20.2306	0.178677	0.259565	0.005463	0.464877	0	0	0	29.3258	0.4	1.09861	0	1	1	1	0	0	1	12.7939
002143	2018	-0.248443	0	0.898004	21.7593	0.114485	0.370165	-0.485324	0.514551	0	1	0	13.0767	0.6	1.09861	1	1	0	1	1	0	0	13.8155
002143	2017	-0.0754159	0	0.578965	22.2572	0.120103	0.464847	0.184403	0.330102	0	0	0	19.8494	0.428571	1.09861	0	1	0	1	1	0	0	13.8155
002143	2016	0.160588	0	0.380857	22.0089	0.154378	0.431976	0.235939	0.3144	0	0	0	20.567	0.375	1.09861	0	1	0	1	1	0	0	13.8155
002143	2015	0.312886	0	0.414241	21.6905	0.0713464	0.478243	0.249394	0.319008	0	0	0	23.7065	0.333333	1.09861	0	1	0	1	1	0	0	13.8155
002143	2014	0.0354162	0	0.480306	21.4158	0.0815191	0.598045	0.298616	0.446256	0	0	0	24.1868	0.333333	1.09861	0	0	0	1	0	0	1	13.3692
002144	2018	-0.163575	0	0.783581	21.3877	0.0469009	0.0720433	0.046996	0.141832	0	0	0	25.9808	0.333333	1.09861	0	1	1	0	1	0	1	13.1993
002144	2017	-0.220886	0	0.774384	21.4291	0.0240538	0.0846495	0.046478	0.16658	0	0	0	26.0192	0.333333	1.09861	0	1	1	0	1	0	1	13.1993
002144	2016	-0.227936	0	0.733843	21.4434	0.0266988	0.0652139	0.048689	0.173494	0	0	0	26.8514	0.333333	1.09861	0	1	1	0	1	0	1	13.1616
002144	2015	-0.243183	0	0.761012	21.4514	0.0261477	0.0649863	0.058538	0.176711	0	0	0	26.8514	0.333333	1.09861	0	0	0	0	0	1	1	13.1616
002144	2014	-0.304938	0	0.751832	21.5078	0.0264428	0.0467649	0.053732	0.215098	0	0	0	26.5895	0.333333	1.09861	0	0	0	0	0	1	1	13.1224
002146	2018	-1.06991	0	0.94542	26.1516	0.600191	0.0128272	0.039461	0.840358	0	0	0	156.866	0.333333	1.09861	0	0	1	0	0	0	0	14.604
002146	2017	-1.08696	0	0.971516	25.9794	0.622336	0.00408495	0.036028	0.846766	0	0	0	147.506	0.375	1.09861	0	0	1	0	0	0	0	14.5087
002146	2016	-0.972711	0	1.12148	25.7051	0.610132	0.00278055	0.035035	0.827037	0	0	0	129.603	0.333333	1.09861	0	0	1	0	0	0	0	14.4574
002146	2015	-0.972836	0	1.1607	25.3567	0.659215	0.00611434	0.028793	0.78599	0	0	0	117.167	0.333333	1.09861	0	0	1	0	0	0	0	14.2855
002146	2014	-0.711762	0	0.890772	25.0513	0.686294	0.00351438	0.051117	0.795815	0	0	0	107.634	0.333333	1.09861	0	0	1	0	0	0	0	14.3461
002148	2018	-0.0826403	1	0.451111	20.9649	0.000370989	0.0212736	0.029987	0.0789583	0	0	0	17.3781	0.333333	1.09861	0	1	1	1	1	0	0	13.017
002148	2017	-0.0932434	1	0.446545	21.0296	0.00239238	0.0322542	0.100675	0.100583	0	0	0	19.2094	0.333333	1.09861	0	1	1	1	1	0	0	13.017
002148	2016	-0.148323	1	0.73644	20.9243	0.00463583	0.0275509	0.067796	0.0906447	0	0	0	20.4939	0.333333	1.09861	0	1	1	1	1	0	0	12.8992
002148	2015	-0.333446	1	0.698605	20.8287	0.00634391	0.0497385	-0.019923	0.0866136	0	1	0	17.9165	0.333333	1.09861	0	1	1	1	1	0	0	12.8992
002148	2014	-0.214461	0	0.857154	20.8626	0.0017871	0.0619013	0.01571	0.101883	0	0	0	26.3629	0.375	1.09861	0	0	1	1	1	0	0	12.8739
002149	2018	-0.17885	0	0.728459	22.0771	0.224797	0.159013	0.027672	0.453694	0	0	0	37.855	0.333333	1.38629	0	1	1	1	0	0	1	13.4588
002149	2017	-0.321684	0	0.730209	21.9955	0.213022	0.140449	0.026521	0.427696	0	0	0	37.7227	0.333333	1.38629	0	1	1	1	0	0	1	13.3047
002149	2016	-0.254375	0	0.957604	21.9256	0.192045	0.101949	0.013205	0.419957	0	0	0	37.6165	0.333333	1.38629	0	1	1	1	0	0	1	13.3047
002149	2015	-0.256282	1	0.765379	21.7764	0.172893	0.0962308	-0.060759	0.656657	0	1	0	37.8418	0.333333	1.38629	0	1	1	1	0	1	1	13.3047
002149	2014	-0.0949809	1	0.728998	21.7869	0.191858	0.110851	0.013775	0.62709	0	0	0	37.1349	0.333333	1.38629	0	1	1	1	0	1	1	13.3047
002151	2018	0.794507	0	0.892022	22.6027	0.0872103	0.154415	0.019865	0.350986	0	0	0	66.6558	0.428571	1.09861	0	0	1	1	1	0	1	14.8271
002151	2017	0.475184	0	0.904964	22.6232	0.0792815	0.160053	0.018673	0.31237	0	0	0	64.304	0.428571	1.09861	0	0	1	1	1	0	1	14.581
002151	2016	-0.326593	0	0.964917	22.4518	0.0758255	0.132897	0.012737	0.204004	0	0	0	49.95	0.428571	1.38629	0	0	1	1	0	1	1	13.7102
002151	2015	-0.0557158	0	0.733196	22.0561	0.113566	0.138192	0.016682	0.265822	0	0	0	49.7293	0.5	1.09861	0	0	1	1	0	1	1	13.7102
002151	2014	0.0938849	0	0.236533	21.3615	0.132353	0.217153	0.028412	0.295039	0	0	0	38.1182	0.428571	1.09861	0	0	1	1	0	1	1	13.4588
002152	2018	-0.0407667	0	0.207926	23.3215	0.13876	0.0975837	0.060005	0.292452	0	0	0	161.109	0.333333	1.09861	0	1	1	1	0	0	1	14.3163
002152	2017	-0.136043	0	0.224682	23.2642	0.152463	0.0630564	0.078381	0.252693	0	0	0	155.811	0.333333	1.09861	0	1	1	1	0	0	1	14.2076
002152	2016	-0.278794	1	0.303379	23.2004	0.161814	0.0635715	0.090954	0.255045	0	0	0	145.983	0.375	1.09861	0	1	1	1	1	0	1	13.9978
002152	2015	-0.217881	0	0.332665	22.7645	0.27837	0.103075	0.127935	0.381416	0	0	0	112.441	0.333333	1.09861	0	1	1	1	0	0	1	13.7321
002152	2014	-0.503899	0	0.372726	22.617	0.268732	0.0904636	0.139687	0.348761	0	0	0	96.6695	0.375	1.09861	0	1	1	1	0	0	1	13.3847
002153	2018	-0.23777	1	0.463546	23.0484	0.0325109	0.0454822	0.063783	0.130613	0	0	0	66.4605	0.428571	1.09861	0	1	1	1	1	0	0	14.0779
002153	2017	0.01608	1	0.491722	22.6384	0.0400083	0.0650067	0.066169	0.204314	0	0	0	61.8708	0.428571	1.09861	0	1	1	1	1	0	0	14.0779
002153	2016	-0.125229	1	0.50895	22.5245	0.0433272	0.0565563	0.071607	0.153444	0	0	0	56.7627	0.428571	1.09861	0	1	1	1	1	0	0	13.8643
002153	2015	-0.627005	1	0.523007	22.3866	0.0462471	0.0489767	0.096216	0.115754	0	0	0	42.4382	0.5	1.09861	0	1	1	1	1	0	0	13.3047
002153	2014	-0.0684058	1	0.238971	21.629	0.103789	0.100327	0.162669	0.226189	0	0	0	41.497	0.5	1.09861	0	1	1	1	1	0	0	13.3047
002154	2018	0.596525	1	1.99395	22.1574	0.195372	0.0929262	0.012051	0.334682	0	0	0	89.5935	0.5	1.09861	0	1	1	1	1	0	1	14.2855
002154	2017	0.58495	1	1.74761	22.1716	0.180612	0.0900967	0.007229	0.406285	0	0	0	86.6776	0.428571	1.09861	0	1	1	1	1	0	1	14.2855
002154	2016	0.410834	1	1.56497	22.1492	0.202278	0.099597	-0.089052	0.423662	0	1	0	82.5106	0.428571	1.09861	0	1	1	1	0	1	1	14.2855
002154	2015	0.660428	0	1.61091	22.2348	0.231818	0.117155	0.02252	0.383003	0	0	0	82.4803	0.428571	1.09861	0	0	1	1	0	1	1	14.4033
002154	2014	0.709174	1	4.42328	22.1932	0.264486	0.117528	0.030031	0.373062	0	0	0	82.5227	0.428571	1.09861	0	1	1	1	0	1	1	14.4307
002155	2018	0.03013	0	0.24248	22.653	0.0849276	0.0210157	0.037639	0.284926	0	0	0	80.6908	0.428571	1.09861	0	1	1	1	0	0	0	13.9978
002155	2017	0.021792	0	0.261589	22.6528	0.091452	0.0275551	0.043851	0.326739	0	0	0	79.1012	0.428571	1.09861	0	1	1	1	0	0	0	13.9978
002155	2016	0.0622527	0	0.323867	22.5935	0.0938808	0.0275592	0.020104	0.327508	0	0	0	76.3479	0.428571	1.09861	0	1	1	1	0	0	0	13.9978
002155	2015	0.159272	0	0.223409	22.4715	0.0770669	0.0259559	0.003232	0.404013	0	0	0	93.6216	0.428571	1.09861	0	1	1	1	0	0	0	13.9978
002155	2014	0.217039	0	0.286491	22.3131	0.0962175	0.0402823	0.025675	0.343893	0	0	0	80.9877	0.333333	1.09861	0	1	1	1	0	0	0	13.9978
002157	2018	0.051163	1	1.7611	23.7832	0.19852	0.0234297	0.01015	0.680223	0	0	0	128.316	0.4	1.09861	0	1	1	1	0	1	1	14.5087
002157	2017	0.0505866	1	1.77573	23.5336	0.200343	0.0232493	0.038547	0.596666	0	0	0	130.365	0.4	1.09861	0	1	1	1	0	1	1	14.4033
002157	2016	0.288926	1	1.59734	23.2295	0.169305	0.0375032	0.094293	0.492688	0	0	0	127.389	0.4	1.09861	0	1	1	1	0	1	1	14.4574
002157	2015	0.428428	1	1.53842	23.0019	0.154191	0.0443478	0.037387	0.636224	0	0	0	117.461	0.4	1.09861	0	1	1	1	0	1	1	14.4574
002157	2014	0.610736	0	1.53434	22.7128	0.199289	0.0290418	0.006037	0.668851	0	0	0	119.386	0.4	1.09861	0	0	1	1	0	0	1	14.4574
002158	2018	0.392645	0	0.955921	21.9028	0.113364	0.120299	0.063718	0.426741	0	0	0	41.4729	0.333333	1.09861	0	1	1	0	0	0	1	13.9108
002158	2017	-0.0429242	0	0.927779	21.8584	0.1079	0.0916368	0.074322	0.426182	0	0	0	40.5709	0.333333	1.09861	0	0	1	0	0	0	1	13.4588
002158	2016	-0.0672939	0	1.19714	21.7919	0.0770046	0.0826841	0.077697	0.272544	0	0	0	32.0312	0.375	1.09861	0	0	1	0	0	0	1	13.4588
002158	2015	-0.117563	1	1.24543	21.547	0.0598119	0.0659592	0.088462	0.192609	0	0	0	30.8707	0.333333	1.09861	0	1	1	1	1	0	1	13.3047
002158	2014	0.294546	1	1.08665	20.9576	0.114062	0.113847	0.15212	0.235002	0	0	0	25.7488	0.333333	1.09861	0	1	1	1	1	0	1	13.3047
002159	2018	0.568204	0	0.974081	21.7754	0.0443881	0.00350048	0.051263	0.659234	0	0	0	38.3927	0.333333	1.38629	0	0	1	1	0	1	0	13.8155
002159	2017	0.343171	0	1.22252	21.7062	0.0958772	0.00393693	0.001907	0.674919	0	0	0	42.9069	0.333333	1.09861	0	0	1	1	0	1	0	13.5924
002159	2016	0.228339	0	1.32867	21.6689	0.0995018	0.00429943	-0.018339	0.664747	0	1	0	45.1221	0.333333	1.09861	0	0	1	1	0	1	0	13.5924
002159	2015	0.35533	0	1.77619	21.529	0.0447726	0.00449315	0.028895	0.463427	0	0	0	43.9318	0.333333	1.09861	0	0	1	1	0	1	0	13.5924
002159	2014	0.19813	0	2.08511	21.4608	0.0260494	0.00461108	-0.013787	0.451102	0	1	0	43.566	0.333333	1.09861	0	0	1	1	0	1	0	13.5924
002160	2018	0.0930088	1	1.48496	22.5795	0.16228	0.14654	-0.06669	0.546238	0	1	0	38.1576	0.428571	1.09861	0	1	1	1	0	1	1	14.221
002160	2017	0.0903529	1	1.41038	22.599	0.132031	0.14172	0.027847	0.49702	0	0	0	38.223	0.428571	1.09861	0	1	1	1	0	1	1	14.0779
002160	2016	0.182049	1	1.51309	22.4644	0.156046	0.135016	0.029975	0.44153	0	0	0	41.1339	0.428571	1.09861	0	1	1	1	0	1	1	14.0779
002160	2015	0.309119	1	1.50325	22.2733	0.13574	0.121038	0.031312	0.499312	0	0	0	32.9697	0.428571	1.09861	0	1	1	1	0	1	1	14.0779
002160	2014	0.199769	1	0.478918	21.7713	0.164672	0.127865	0.008393	0.683788	0	0	0	22.5167	0.428571	1.09861	0	1	1	1	1	0	1	13.5924
002162	2018	0.241549	0	0.283108	21.5457	0.153213	0.0511035	0.010203	0.582459	0	0	0	30.5123	0.444444	0.693147	0	0	1	1	1	0	1	13.4588
002162	2017	0.25284	0	0.267867	21.4724	0.164888	0.0572074	0.00856	0.581206	0	0	0	30	0.444444	1.09861	0	1	1	1	0	0	1	13.4588
002162	2016	0.289678	0	0.256236	21.4455	0.159291	0.0639292	0.007519	0.586805	0	0	0	29.6816	0.444444	1.09861	0	1	1	1	0	0	1	13.4588
002162	2015	0.261624	0	0.237367	21.4858	0.162856	0.0640721	0.006545	0.619012	0	0	0	29.2746	0.444444	1.09861	0	1	1	1	0	0	1	13.4588
002162	2014	0.236194	0	0.252594	21.5229	0.17377	0.0670175	0.006596	0.634306	0	0	0	31.1448	0.444444	1.09861	0	1	1	1	0	0	1	13.4588
002163	2018	-0.0643817	0	1.76527	22.2624	0.163642	0.187097	-0.010693	0.79435	0	1	0	61.9677	0.333333	1.60944	0	0	1	1	0	0	0	13.653
002163	2017	-0.301356	0	1.76019	22.6322	0.141336	0.127553	-0.01192	0.834541	0	1	0	63.6003	0.333333	1.60944	0	0	1	1	0	0	0	13.6331
002163	2016	-0.528361	0	1.64635	22.635	0.129871	0.13979	-0.011812	0.823031	0	1	0	63.6318	0.333333	1.60944	0	0	1	1	1	0	0	13.4
002163	2015	-0.598247	0	2.22459	22.6721	0.145629	0.107587	-0.077755	0.817106	0	1	0	70.4557	0.333333	1.60944	0	0	1	1	1	0	0	13.4
002163	2014	-0.611719	0	1.80123	22.71	0.163555	0.095914	-0.017812	0.750858	0	1	0	72.6498	0.333333	1.60944	0	0	1	1	1	0	0	13.4
002164	2018	0.666944	0	2.12928	21.2543	0.148293	0.113438	-0.309766	0.660453	0	1	0	37.7889	0.444444	1.09861	1	0	1	1	0	1	0	14.0387
002164	2017	-0.343733	0	2.13789	23.5202	0.0226037	0.244083	0.017642	0.791216	0	0	0	40.5709	0.363636	1.09861	0	0	1	1	1	0	1	14.152
002164	2016	0.212032	0	0.518874	21.2649	0.149854	0.154973	0.006317	0.364907	0	0	0	35.5949	0.428571	1.09861	0	0	1	1	1	0	1	13.4298
002164	2015	0.107756	1	0.449042	21.3251	0.106922	0.179247	0.006104	0.407885	0	0	0	33.8969	0.428571	1.09861	0	1	1	1	1	0	1	13.3847
002164	2014	-0.0845272	0	0.667935	21.3296	0.0985936	0.184128	0.012688	0.392298	0	0	0	31.9531	0.428571	1.09861	0	0	1	1	1	0	1	13.2177
002165	2018	-0.0810924	0	0.647152	22.0141	0.0805367	0.0807451	0.009438	0.585294	0	0	0	34.322	0.333333	1.09861	0	0	1	1	0	1	1	13.4588
002165	2017	-0.280775	0	0.638787	21.7989	0.119235	0.0977991	0.017542	0.457836	0	0	0	33.121	0.333333	1.09861	0	0	1	1	0	1	1	13.2177
002165	2016	-0.188342	0	0.661734	21.6389	0.109492	0.121646	0.063035	0.36394	0	0	0	31.3847	0.333333	1.09861	0	0	1	1	0	1	1	13.2177
002165	2015	-0.0982472	0	0.723186	21.3069	0.104339	0.147467	0.060796	0.390035	0	0	0	30.05	0.333333	1.09861	0	0	1	1	0	1	1	13.1224
002165	2014	-0.209166	0	0.695503	21.3028	0.137093	0.174404	0.05529	0.419675	0	0	0	29.4958	0.333333	1.09861	0	0	1	1	0	1	1	13.017
002167	2018	0.826074	1	1.15143	21.6149	0.167677	0.0354044	0.003966	0.588013	0	0	0	29.6311	0.333333	1.09861	0	1	1	1	0	1	1	14.0779
002167	2017	0.467995	1	1.16081	21.8133	0.0703518	0.0799923	-0.013515	0.664229	0	1	0	30	0.333333	1.09861	0	1	1	1	0	1	1	14.0387
002167	2016	0.596512	1	1.38266	21.7174	0.0774059	0.179698	0.009822	0.616608	0	0	0	30.4302	0.333333	1.09861	0	1	1	1	0	1	1	13.9978
002167	2015	-0.0807301	0	1.30592	21.7201	0.0987555	0.135825	-0.126539	0.629437	0	1	1	30.2159	0.333333	1.09861	0	1	1	1	0	0	1	13.9553
002167	2014	0.42415	1	1.33945	21.8073	0.0832497	0.168322	0.001965	0.536617	0	0	0	30.4795	0.333333	1.09861	1	1	1	1	0	1	1	13.9553
002168	2018	0.0175856	1	1.89551	22.032	0.0175573	0.102729	0.116059	0.443891	0	0	0	29.5973	0.333333	1.09861	0	0	1	1	1	1	1	13.5924
002168	2017	-0.263929	1	1.50871	21.897	0.0192104	0.0544902	-0.040318	0.567712	0	1	0	30.0666	0.333333	1.09861	0	0	1	1	1	1	1	13.4298
002168	2016	0.289981	1	1.40326	21.4373	0.032489	0.0563528	0.043704	0.336846	0	0	0	21.2368	0.333333	1.09861	0	0	1	1	1	1	1	13.5924
002168	2015	0.427804	0	1.13444	21.0821	0.0350982	0.0679872	0.086259	0.161355	0	0	0	20.7123	0.428571	1.09861	0	1	1	1	0	0	1	13.5924
002168	2014	-0.0510549	0	1.2996	21.186	0.0724434	0.0818606	-0.078738	0.204816	0	1	0	28.1069	0.428571	1.09861	0	0	1	1	0	0	1	13.4298
002169	2018	0.126475	1	0.800384	22.3825	0.137154	0.298291	0.017036	0.41832	0	0	0	42.5441	0.333333	1.09861	0	1	1	1	0	1	1	14.0717
002169	2017	0.231324	0	0.914056	22.1602	0.0898452	0.323821	0.03915	0.282222	0	0	0	40.1373	0.333333	1.09861	0	1	1	1	0	0	1	14.1506
002169	2016	0.0345397	0	0.923258	22.036	0.0656052	0.319682	0.043335	0.212443	0	0	0	37.55	0.333333	1.09861	0	1	1	1	0	0	1	13.8925
002169	2015	0.059052	1	0.753356	21.842	0.0747024	0.319861	0.049797	0.580902	0	0	0	34.4093	0.333333	1.09861	0	1	1	1	0	1	1	13.6158
002169	2014	0.030353	1	0.720218	21.187	0.0910718	0.336822	0.033298	0.569541	0	0	0	28.3549	0.333333	1.09861	0	1	1	1	0	1	1	13.2177
002170	2018	0.576901	1	0.709883	21.9854	0.0838841	0.0729818	0.001918	0.458393	0	0	0	50.6261	0.333333	1.09861	0	1	1	1	1	0	1	14.152
002170	2017	-0.384084	1	0.892185	22.2502	0.0784299	0.0193976	-0.025641	0.583593	0	1	0	52.9056	0.375	1.09861	0	1	1	1	1	0	1	13.4588
002170	2016	-0.176388	1	0.930939	22.1574	0.0706434	0.0194047	0.01261	0.503462	0	0	0	51.1859	0.333333	1.09861	0	1	1	1	1	0	1	13.4588
002170	2015	0.187151	1	0.739901	22.0892	0.0881924	0.0140323	0.044895	0.50629	0	0	0	52.8205	0.375	1.09861	0	1	1	1	1	0	1	13.7642
002170	2014	0.0118732	0	1.24681	21.8654	0.0816835	0.0150389	0.066651	0.488893	0	0	0	49.5984	0.333333	1.09861	0	0	1	1	1	0	1	13.4588
002171	2018	-0.262123	1	0.400474	22.6145	0.16051	0.114124	0.071978	0.320554	0	0	0	72.6567	0.428571	1.09861	0	1	1	1	1	0	1	13.7102
002171	2017	-0.28235	1	0.430959	22.2781	0.194133	0.11767	0.079528	0.274681	0	0	0	67.1491	0.428571	1.09861	0	1	1	1	1	0	1	13.5278
002171	2016	-0.22902	1	0.267166	22.1899	0.164169	0.101747	0.053077	0.266338	0	0	0	65.6887	0.428571	1.38629	0	1	1	1	1	0	1	13.5278
002171	2015	0.0617165	1	0.294603	21.766	0.153466	0.11383	0.030681	0.397262	0	0	0	66.5507	0.5	1.09861	0	1	1	1	1	0	1	13.5278
002171	2014	0.129589	0	0.136015	21.4696	0.263537	0.140602	0.025449	0.460157	0	0	0	62.1208	0.375	1.09861	0	0	1	1	1	0	1	13.3847
002172	2018	-0.0378553	0	0.295713	22.5981	0.1077	0.0433892	-0.007696	0.689727	0	1	0	70.993	0.333333	1.09861	0	1	1	0	1	0	1	13.9108
002172	2017	0.105282	1	0.176565	22.4286	0.0903463	0.0543925	0.033634	0.692531	0	0	0	68.4982	0.333333	1.60944	0	1	1	1	0	1	1	13.8155
002172	2016	0.100434	1	0.188409	22.1397	0.107393	0.0696342	0.070124	0.675708	0	0	0	66.9627	0.333333	1.60944	0	1	1	1	0	1	1	13.5924
002172	2015	0.118571	0	0.206236	22.025	0.0972908	0.0766833	0.029281	0.678906	0	0	0	68.3447	0.333333	1.60944	0	0	1	1	0	1	1	13.5924
002172	2014	-0.079832	0	0.304486	21.5953	0.096461	0.0183786	-0.050188	0.716061	0	1	0	53.6004	0.333333	1.60944	0	1	1	1	0	0	1	13.3047
002174	2018	0.123885	1	0.79089	22.7156	0	0.120837	0.144805	0.385447	0	0	0	44.1814	0.333333	1.09861	0	0	1	1	1	1	0	14.1007
002174	2017	-0.410396	1	0.897931	22.6158	0	0.0714588	0.117135	0.38691	0	0	0	47.2864	0.333333	1.09861	0	1	1	1	1	1	0	13.5278
002174	2016	-0.246067	1	1.10054	22.2716	0	0.139941	0.156537	0.421656	0	0	0	43.9204	0.333333	1.09861	0	0	1	1	1	1	0	13.443
002174	2015	0.0170087	1	1.1628	21.7965	0	0.130931	0.234934	0.25189	0	0	0	36.2077	0.333333	1.09861	0	0	1	1	1	1	0	13.4588
002174	2014	0.290106	1	1.31912	21.0421	0	0.110613	0.46356	0.348565	0	0	0	31.1127	0.333333	1.09861	0	0	1	1	1	1	1	13.0753
002177	2018	0.277853	1	0.0815985	21.2852	0.0378925	0.0563384	-0.049689	0.0967501	0	1	0	21.3542	0.4	1.09861	0	1	1	1	1	1	1	13.8155
002177	2017	0.365251	1	0.0714083	21.4471	0.0714722	0.0822796	0.006508	0.180306	0	0	0	17.2916	0.4	1.09861	0	1	1	1	1	1	1	13.8155
002177	2016	0.401914	1	0.105229	21.4972	0.12391	0.0767925	0.010375	0.226635	0	0	0	19.8997	0.6	1.09861	0	1	1	1	1	1	1	13.8155
002177	2015	0.261938	1	0.141332	21.5617	0.160387	0.141381	0.033343	0.285063	0	0	0	21.6333	0.375	1.09861	0	1	1	1	1	1	1	13.7102
002177	2014	0.20117	1	0.077548	21.34	0.14685	0.173092	0.073576	0.131493	0	0	0	22.2486	0.375	1.09861	0	1	1	1	1	1	1	13.5924
002178	2018	0.0565975	0	1.46048	21.4193	0.248466	0.209504	-0.141524	0.486363	0	1	0	29.6648	0.428571	1.09861	0	0	1	1	0	1	0	13.5278
002178	2017	0.491829	0	1.31909	21.5253	0.264185	0.185072	0.014036	0.422307	0	0	0	31.0805	0.428571	1.09861	0	0	1	1	0	1	0	13.8155
002178	2016	0.174869	0	1.306	21.5557	0.310967	0.167974	0.021961	0.442982	0	0	0	29.7825	0.428571	1.09861	0	0	1	1	0	1	0	13.4588
002178	2015	0.230111	0	1.31397	21.4727	0.28774	0.133002	0.06601	0.401263	0	0	0	27.8927	0.428571	1.09861	0	0	1	1	1	0	0	13.4588
002178	2014	0.419663	0	1.19038	21.0294	0.277986	0.109012	0.048371	0.412339	0	0	0	23.2164	0.5	1.09861	0	0	1	1	1	0	0	13.3847
002179	2018	-1.2911	0	0.559881	23.31	0.147887	0.276715	0.086594	0.505437	0	0	0	112.303	0.375	1.60944	0	0	1	1	0	0	1	13.0605
002179	2017	-1.18098	0	0.50711	23.0289	0.133362	0.29091	0.09346	0.458813	0	0	0	107.601	0.333333	1.60944	0	0	1	1	0	0	1	13.0605
002179	2016	-1.1475	1	0.513047	22.8645	0.150198	0.252241	0.097221	0.458	1	0	0	106.892	0.333333	1.60944	0	0	1	1	1	1	1	13.3375
002179	2015	-1.07719	1	0.505277	22.7333	0.167653	0.249899	0.088051	0.483099	1	0	0	102.191	0.333333	1.60944	0	0	1	1	1	1	1	13.3375
002179	2014	-0.533409	1	0.544479	22.5543	0.138606	0.260038	0.06475	0.473781	0	0	0	92.6823	0.333333	1.60944	0	1	1	1	1	1	1	13.4298
002181	2018	-0.00239238	0	0.493409	22.2059	0.03143	0.0405354	0.011586	0.0976758	0	0	1	50.7543	0.375	1.09861	1	0	1	1	0	0	0	14.2538
002181	2017	-0.237646	0	0.49851	22.183	0.0268634	0.0547936	0.015264	0.0872238	0	0	1	60.3407	0.375	1.09861	1	1	1	1	0	0	0	14.0387
002181	2016	0.20049	0	0.503597	22.2687	0.0189351	0.06762	0.041127	0.190285	0	0	0	63.5925	0.333333	1.09861	1	0	1	1	0	0	0	14.0387
002181	2015	-0.0993825	0	0.489547	22.198	0.0251906	0.0863628	-0.012151	0.174983	0	1	0	67.0298	0.333333	1.09861	0	1	0	1	0	1	0	13.9108
002181	2014	-0.196707	0	0.490293	22.2335	0.0256519	0.0934601	-0.101743	0.187535	0	1	0	71.0211	0.428571	1.09861	0	1	0	1	0	1	0	13.9108
002182	2018	-0.333761	0	0.297675	22.2334	0.173567	0.200386	0.079665	0.595966	0	0	0	55.6237	0.333333	1.60944	0	0	1	1	1	0	1	13.3047
002182	2017	-0.277783	0	0.310461	22.0374	0.178374	0.202352	0.042519	0.582907	0	0	0	55.8301	0.333333	1.60944	0	0	1	1	1	0	1	13.3047
002182	2016	-0.20489	0	0.431354	21.9721	0.16843	0.20446	0.054477	0.589437	0	0	0	55.6237	0.333333	1.60944	0	0	1	1	1	0	1	13.3047
002182	2015	-0.207539	0	0.270263	21.7978	0.148111	0.167678	0.008237	0.623715	0	0	0	52.8961	0.333333	1.60944	0	0	1	1	1	0	1	13.2177
002182	2014	-0.175912	1	0.344939	21.7237	0.180856	0.140278	0.006641	0.593255	0	0	0	45.5082	0.25	1.60944	0	0	1	1	1	1	1	13.2177
002183	2018	0.171653	1	1.54222	24.4935	0.18871	0.296774	0.003484	0.801002	0	0	0	128.398	0.571429	1.09861	0	1	1	1	1	0	0	15.1238
002183	2017	0.0768867	1	0.222631	24.579	0.212627	0.271817	0.013047	0.816934	0	0	0	141.767	0.571429	1.09861	0	1	1	1	1	0	0	15.0683
002183	2016	-0.00292342	1	0.0916399	24.47	0.184579	0.282596	0.014234	0.816394	0	0	0	135.857	0.571429	1.09861	0	1	1	1	1	0	0	14.9141
002183	2015	-0.0120035	1	0.167656	24.2141	0.17329	0.252081	0.017156	0.798286	0	0	0	121.462	0.571429	1.09861	0	1	1	1	1	1	0	14.771
002183	2014	0.0521947	1	0.155297	23.8076	0.153356	0.229681	0.01781	0.821338	0	0	0	87.6299	0.625	1.09861	0	1	1	1	1	1	0	14.604
002184	2018	-0.113339	0	1.63221	21.476	0.135993	0.319794	-0.07578	0.492891	0	1	0	31.257	0.333333	1.09861	0	1	1	1	0	0	1	13.4588
002184	2017	-0.038484	0	1.68671	21.4923	0.116908	0.414805	0.015739	0.410656	0	0	0	32.4654	0.333333	1.09861	0	1	1	1	0	0	1	13.4588
002184	2016	0.00269172	0	1.69911	21.4917	0.141812	0.370652	0.013449	0.41985	0	0	0	34.4674	0.333333	1.09861	0	1	1	1	0	0	1	13.443
002184	2015	0.136992	0	1.77108	21.3855	0.167527	0.386069	0.051124	0.517863	0	0	0	35.0999	0.333333	1.09861	0	0	1	1	0	0	1	13.4507
002184	2014	0.144425	0	1.79404	21.1605	0.171556	0.352237	0.046302	0.428429	0	0	0	34.2053	0.333333	1.09861	0	0	1	1	0	1	1	13.363
002186	2018	1.25198	0	0.372515	21.4265	0.0381778	0.037567	0.040143	0.207678	0	0	0	69.4046	0.333333	1.60944	0	0	1	1	0	0	0	14.5181
002186	2017	1.2075	0	0.392918	21.4506	0.0303599	0.0342798	0.074401	0.225301	0	0	0	71.7008	0.333333	1.60944	0	0	1	1	0	0	0	14.4833
002186	2016	1.03935	0	0.389147	21.4066	0.0334284	0.0367857	0.078151	0.222546	0	0	0	72.118	0.333333	1.38629	0	1	1	1	0	0	0	14.2634
002186	2015	0.932672	0	0.41701	21.344	0.0399985	0.0254051	0.079664	0.211021	0	0	0	68.4544	0.333333	1.60944	0	1	1	1	0	0	0	14.1376
002186	2014	0.903958	0	0.387845	21.2681	0.0374524	0.0284651	0.088506	0.19484	0	0	0	73.0479	0.333333	1.60944	0	0	1	1	0	0	0	14.074
002187	2018	0.125975	0	0.252816	22.2044	0.0367089	0.0279418	0.046882	0.371784	0	0	0	57.2364	0.428571	1.09861	0	0	1	1	0	0	0	13.7953
002187	2017	0.115065	0	0.24065	22.1673	0.0381372	0.0342861	0.036111	0.384643	0	0	0	57.6021	0.6	1.09861	0	1	1	1	0	0	0	13.7972
002187	2016	0.143128	0	0.242207	22.164	0.042652	0.0274825	0.033699	0.394999	0	0	0	59.6825	0.428571	1.09861	0	1	1	1	0	0	0	13.7902
002187	2015	0.12411	0	0.236966	22.252	0.0424548	0.0114141	0.053696	0.453592	0	0	0	60.959	0.428571	1.09861	0	1	1	1	0	0	0	13.7902
002187	2014	0.113293	0	0.29322	22.23	0.0487743	0.0168952	0.049479	0.472352	0	0	0	61.8466	0.428571	1.09861	0	1	1	1	0	0	0	13.7724
002189	2018	0.334618	0	0.195817	21.6783	0.0843359	0.347235	0.069351	0.635964	0	0	0	53.9073	0.375	1.38629	0	0	1	1	0	1	1	13.7102
002189	2017	0.199216	1	0.329517	20.6377	0.0654105	0.275223	0.025262	0.33751	0	0	0	42.2256	0.375	1.60944	0	1	1	1	0	1	1	13.1224
002189	2016	-0.335843	1	0.305123	20.5776	0.0830348	0.283107	0.017148	0.317918	0	0	0	42.8135	0.333333	1.60944	0	1	1	1	0	1	1	12.5425
002189	2015	-0.321131	1	0.494149	20.5618	0.0888654	0.24207	0.018644	0.320136	0	0	0	42.0357	0.333333	1.60944	0	1	1	1	0	1	1	12.5425
002189	2014	-0.267587	1	0.483744	20.4525	0.101602	0.261367	0.017413	0.33061	0	0	0	42.2374	0.333333	1.60944	0	1	1	1	0	1	1	12.5425
002191	2018	-0.356687	0	0.618352	22.8278	0.0953797	0.0926696	0.099885	0.17452	0	0	0	66.3626	0.333333	1.09861	0	1	1	0	0	0	1	13.8155
002191	2017	-0.387074	0	0.628795	22.8181	0.0876665	0.0823117	0.090871	0.176405	0	0	0	64.0547	0.333333	1.09861	0	1	1	0	0	0	1	13.8155
002191	2016	-0.416229	0	0.353664	22.6225	0.0950224	0.121766	0.105908	0.279758	0	0	0	64.9076	0.333333	1.09861	0	1	1	0	0	0	1	13.5924
002191	2015	-0.320202	0	0.250977	22.4032	0.0764575	0.117458	0.156232	0.185106	0	0	0	55.3353	0.333333	1.09861	0	1	1	0	0	0	1	13.5924
002191	2014	-0.515835	0	0.330551	22.279	0.100213	0.0841821	0.130894	0.237356	0	0	0	50.8232	0.333333	1.09861	0	1	1	0	0	0	1	13.3047
002193	2018	0.0393801	0	1.84627	22.2911	0.13533	0.14126	0.023821	0.431173	0	0	0	63.3719	0.428571	1.09861	0	1	0	1	0	0	1	13.8155
002193	2017	0.039713	0	2.67397	22.246	0.125106	0.114453	0.018122	0.423588	0	0	0	64.4981	0.428571	1.09861	0	1	0	1	0	0	1	13.8155
002193	2016	0.0937551	0	2.80176	22.2104	0.0958375	0.0801346	0.008577	0.438528	0	0	0	61.7171	0.6	1.09861	0	1	1	1	0	0	1	13.8155
002193	2015	0.165928	0	1.08437	21.3737	0.128463	0.119285	0.00905	0.642223	0	0	0	41.1339	0.6	1.09861	0	1	1	1	0	0	1	13.3047
[truncated: 5,146 more rows]
